# Supplementary material for: Perturbations of Metabolomic Profiling of Spleen From Rats Infected With Clonorchis sinensis Determined by LC-MS/MS Method
Source: Front Mol Biosci. 2020 Oct 6;7:561641. doi: 10.3389/fmolb.2020.561641 (PMC7574862; doi:10.3389/fmolb.2020.561641)
Supplement: Supplementary Table S1 — Parameters of PCA and OPLS-DA models based on the date from sub-comparisons in the positive ion mode (ESI+) and the negative ion mode (ESI−). [file Table_1.XLS]

## Sheet: Table S1
Table S1. Parameters of PCA and OPLS-DA models based on the date from sub-comparisons in the positive ion mode (ESI+) and the negative ion mode (ESI–).
Groups	Parameters
	Model	Type	R2X	R2Y	Q2
TOTAL with QC	ESI+	PCA	0.58	—	—
TOTAL with QC	ESI–	PCA	0.58	—	—
4 wpi-Control	ESI+	OPLS-DA	0.418	0.995	0.967
4 wpi-Control	ESI–	OPLS-DA	0.481	0.99	0.971
8 wpi-Control	ESI+	OPLS-DA	0.391	0.997	0.979
8 wpi-Control	ESI–	OPLS-DA	0.466	0.992	0.968
8 wpi-4 wpi	ESI+	OPLS-DA	0.319	0.983	0.904
8 wpi-4 wpi	ESI–	OPLS-DA	0.406	0.978	0.911

## Sheet: Table S2
Table S2. List of metabolites identified in throughout the entire infection process.
POS Models									NEG Models
infection stage	Metabolites	VIP	FC	p-value	q-value	m/z	rt(s)		infection stage	Metabolites	VIP	FC	p-value	q-value	m/z	rt(s)
4 wpi-Control	2-Amino-2-methyl-1,3-propanediol	1.19459	1.26886	0.000934068	0.000751323	70.0651	300.839		4 wpi-Control	Glyoxylate	1.06825	0.45591	0.0382178	0.0198644	72.9934	54.653
	Pyrrolidine	1.46447	1.43486	1.84902e-06	4.91222e-06	72.0803	288.533			Glycine	1.32051	1.21843	0.00020629	0.000250331	74.025	347.798
	Trimethylamine N-oxide	1.21191	3.54745	0.0081348	0.00460523	76.0746	320.221			L-Alanine	1.39947	1.22013	3.18002e-05	5.34353e-05	88.0408	332.821
	DL-2,4-Diaminobutyric acid	1.01647	0.749107	0.0142773	0.00744485	83.0594	346.667			Oxalate	1.08631	1.46284	0.00256659	0.00203342	88.9878	408.159
	DL-3-Hydroxybutyric acid	1.36851	0.633738	1.29532e-05	2.21898e-05	87.0425	343.945			DL-lactate	1.52365	1.39728	5.29193e-08	3.01424e-07	89.0246	226.092
	Diethanolamine	1.25585	0.706756	0.000313655	0.000302924	88.0747	322.39			Glycerol	1.40657	1.3481	1.11067e-05	2.30349e-05	91.0398	113.144
	Phenol	1.50601	1.45469	1.07959e-06	3.32611e-06	95.048	286.854			D(-)-beta-hydroxy butyric acid	1.30456	0.479817	4.03738e-05	6.42897e-05	103.04	234.72
	L-Valine	1.15365	0.879921	0.000841788	0.000689491	100.075	320.964			L-Serine	1.67359	1.4578	4.34523e-11	1.68172e-09	104.035	361.856
	L-2-Aminobutyric acid	1.01476	1.29921	0.00343785	0.00219729	104.069	48.6235			Uracil	1.48834	0.843469	2.74881e-06	7.40307e-06	111.02	160.286
	L-Serine	1.53271	1.32923	3.25277e-06	7.32823e-06	106.049	363.069			Creatinine	1.13329	1.25428	0.000872842	0.000835952	112.051	164.799
	Cytosine	1.50721	0.779131	1.15487e-07	6.51619e-07	112.05	233.149			L-Proline	1.67379	1.82154	3.77564e-11	1.56708e-09	114.056	299.076
	Uracil	1.27387	0.699177	0.000137233	0.000155488	113.034	160.945			L-Valine	1.6719	1.91583	2.12892e-08	1.53179e-07	116.072	288.221
	2(1H)-Pyridinone	1.25931	1.43615	0.000638399	0.000547526	113.069	123.824			Benzoic acid	1.33192	1.2366	0.000500899	0.000530151	121.029	117.239
	N-Methylhydantoin	1.29142	1.33556	0.000642737	0.000550659	115.053	244.045			Nicotinamide	1.04104	1.17711	0.00288218	0.00224472	121.04	62.792
	3-Ureidopropionate	1.37625	5.20747	2.41787e-06	5.85092e-06	115.049	80.392			Adipic acid	1.34505	1.56453	0.00143715	0.00125628	127.04	104.978
	L-Proline	1.17193	1.27676	0.00124193	0.000946302	116.07	300.82			Cyanuric acid	1.02334	0.803253	0.0102886	0.0066641	129.02	127.53
	Glycine	1.38595	0.723572	7.50464e-06	1.42173e-05	117.064	347.957			Mesaconic acid	1.46595	0.650136	1.57547e-06	4.69998e-06	129.019	432.447
	Betaine	1.66129	0.52972	3.96039e-13	3.61612e-11	118.085	263.5			L-Leucine	1.62666	1.74812	1.96471e-10	4.78851e-09	130.088	250.98
	Succinate	1.15097	0.507505	0.00031509	0.000303968	119.034	212.725			L-Norleucine	1.29748	2.57227	0.00194061	0.00161167	130.087	167.95
	Tyramine	1.60867	1.62614	2.09306e-06	5.33652e-06	120.08	244.057			Hydroxyisocaproic acid	1.08988	1.323	0.00709985	0.00491534	131.071	122.516
	Glutaraldehyde	1.54983	1.45159	4.72481e-06	9.88914e-06	123.042	286.853			Hypoxanthine	1.26	0.867228	0.000377036	0.000418563	135.031	166.058
	Picolinic acid	1.26577	1.60866	0.00046458	0.000419838	124.038	312.652			Acetyl phosphate	1.56976	0.703347	1.13907e-07	5.58567e-07	138.98	424.394
	Taurine	1.37922	0.77958	1.99013e-05	3.1836e-05	126.02	246.772			O-Phosphoethanolamine	1.23092	1.69175	0.000297456	0.000343534	140.011	380.031
	5-Methylcytosine	1.41512	0.611013	2.58097e-06	6.0947e-06	126.066	191.36			L-Threonine	1.38909	1.37433	0.000805684	0.000784548	140.033	338.651
	1-Methylhistamine	1.3666	1.39178	0.000895198	0.000725551	126.101	318.319			Hydroxyhydroquinone	1.38921	1.25746	1.02678e-05	2.16513e-05	142.051	252.303
	Larixinic Acid	1.25824	0.781281	0.000307427	0.000298371	127.037	463.452			L-Glutamine	1.44148	1.18477	1.63724e-05	3.10382e-05	145.062	358.482
	Thymine	1.62898	0.309518	5.398e-06	1.09802e-05	127.049	105.796			trans-cinnamate	1.66354	2.00574	3.75478e-08	2.35212e-07	147.045	243.002
	Glutaconic acid	1.09531	0.683254	0.00186422	0.00131103	131.033	390.489			Mevalonic acid	1.2412	1.15062	0.000634367	0.000645375	147.066	359.016
	L-Isoleucine	1.59109	1.49373	2.81494e-06	6.51568e-06	132.1	263.503			L-Methionine	1.66666	2.03057	6.08006e-08	3.34249e-07	148.044	269.656
	Pyruvaldehyde	1.23035	0.743664	0.000294041	0.000288431	133.048	160.931			D-Ribose	1.60811	1.78407	9.25479e-09	7.94476e-08	149.046	269.644
	L-Asparagine	1.47499	1.34644	3.9617e-05	5.63221e-05	133.059	363.844			Xanthine	1.66847	1.56552	1.71349e-13	3.05572e-11	151.026	213.403
	Glycerol	1.33834	0.648287	4.91111e-05	6.64326e-05	134.079	322.039			Ribitol	1.14309	1.23019	0.00198678	0.00164386	151.061	239.485
	Guanidineacetic acid	1.54655	1.42744	4.24962e-06	9.10311e-06	135.09	211.113			L-Histidine	1.63178	2.06382	1.2121e-09	1.60225e-08	154.062	364.708
	Adenine	1.50616	0.651107	4.83337e-07	1.90498e-06	136.06	158.297			Allantoin	1.13159	0.769714	0.00115828	0.0010493	157.036	179.598
	Dopamine	1.42067	1.93546	2.76206e-06	6.41879e-06	136.074	48.127			5-Hydroxymethyluracil	1.5381	1.50334	7.07515e-08	3.78277e-07	158.061	244.754
	Hypoxanthine	1.629	0.406581	1.05751e-07	6.10138e-07	137.045	212.656			D-Alanyl-D-alanine (D-Ala-D-Ala)	1.33004	1.31094	6.72688e-05	9.81052e-05	159.077	311.977
	Anthranilic acid (Vitamin L1)	1.3918	0.711779	1.1524e-05	2.02059e-05	138.054	275.579			Glucosamine	1.43352	1.27107	1.42513e-05	2.79353e-05	160.062	271.003
	Cacodylic Acid	1.11829	1.37053	0.00590435	0.00347826	138.972	375.928			DL-Methionine sulfoxide	1.52577	1.30671	4.92337e-07	1.82404e-06	164.038	353.253
	Gaboxadol	1.01368	1.38836	0.00961655	0.00533155	141.064	303.337			L-Phenylalanine	1.6669	1.99773	6.38808e-12	4.40977e-10	164.072	243.002
	Guanidine	1.09538	0.702306	0.004702	0.00287061	141.09	124.223			Dihydrothymine	1.60858	3.08322	0.000234537	0.000279799	165.005	382.171
	N6-Methyl-L-lysine	1.54309	0.347091	1.56214e-05	2.57981e-05	143.116	362.038			DL-3-Phenyllactic acid	1.65281	5.59809	6.9154e-10	1.08749e-08	165.055	109.792
	3-Aminobutanoic acid	1.05766	0.418306	0.0199609	0.00983889	145.099	48.118			Pyridoxal (Vitamin B6)	1.1468	1.2631	0.00139816	0.00122822	166.051	107.714
	Tiopronin	1.59905	0.425992	7.50112e-06	1.4212e-05	146.025	223.265			Uric acid	1.47812	2.18933	0.00142225	0.00124559	167.021	318.426
	DL-O-tyrosine	1.50571	1.51092	1.03208e-06	3.23292e-06	146.058	244.024			Dihydroxyacetone phosphate	1.39045	0.839801	2.9871e-05	5.08618e-05	168.991	438.307
	4-Guanidinobutyric acid	1.23082	0.672226	0.00032206	0.000309	146.091	343.35			N2-Acetyl-L-ornithine	1.33539	1.73046	1.2883e-05	2.58193e-05	173.093	255.503
	Coumarin	1.51889	1.47241	5.32118e-06	1.08587e-05	147.042	286.854			L-Arginine	1.30591	1.27148	0.000217072	0.000261601	173.104	489.654
	L-Glutamine	1.39063	0.770035	1.28143e-05	2.20011e-05	147.075	421.609			N-carbamoyl-L-aspartate	1.01145	1.41542	0.00707981	0.0049039	175.036	407.899
	Ala-Gly	1.6036	1.84953	4.09673e-09	4.60834e-08	147.075	80.3825			L-Gulonic gamma-lactone	1.34629	0.329564	0.00731637	0.00503822	177.04	114.419
	Citramalic acid	1.17384	1.22261	0.00155466	0.00112956	149.043	354.051			D-Fructose	1.38264	1.943	4.48911e-05	7.01933e-05	179.056	254.23
	Phenyllactic acid	1.61989	1.6491	9.00149e-07	2.95697e-06	149.058	244.091			myo-Inositol	1.60234	0.567779	5.34788e-07	1.95443e-06	179.056	356.671
	D-Ribose	1.067	1.25117	0.00499579	0.00302257	150.053	107.534			D-(+)-Galactose	1.06242	0.892881	0.00923981	0.00610051	180.06	381.457
	L-Methionine	1.50779	1.5662	3.7968e-05	5.446e-05	150.061	244.292			L-Tyrosine	1.60492	1.59625	6.04598e-09	5.72585e-08	180.067	286.524
	Methoxyacetic acid	1.55994	0.59284	3.15109e-09	3.83449e-08	151.06	108.391			D-Sorbitol	1.49753	1.44778	8.4572e-07	2.83154e-06	181.071	291.305
	2-Hydroxyadenine	1.27717	0.632475	0.00176922	0.00125607	152.055	252.746			Saccharin	1.13577	0.455655	0.0244751	0.013741	181.993	86.062
	Norepinephrine	1.61342	0.356435	2.6641e-06	6.23722e-06	152.069	113.559			3-Hydroxy-3-methyl-glutaric acid	1.14548	1.15686	0.00214352	0.00175139	183.027	339.481
	Xanthine	1.61233	1.57735	3.56314e-09	4.18671e-08	153.039	214.707			alpha-N-Acetyl-L-glutamine	1.1394	0.751095	0.00135411	0.00119618	187.072	304.556
	Glycylproline	1.46611	0.480953	0.000165373	0.000181651	155.08	280.614			Glycyl-L-leucine	1.46589	2.09973	2.53355e-07	1.04554e-06	187.108	273.772
	L-Histidine	1.21264	1.29468	0.00313105	0.00202619	156.075	430.379			Kynurenic acid	1.61555	1.48999	5.43291e-10	9.32608e-09	188.036	269.655
	Allopurinol	1.55381	0.678903	9.40051e-09	9.061e-08	159.026	213.362			Propionylglycine	1.64588	3.5501	2.69889e-06	7.29119e-06	190.072	249.79
	5-Hydroxytryptophol (5HTOL)	1.55669	2.60469	2.40875e-09	3.13225e-08	160.074	215.979			D-Galactarate	1.52163	0.486367	4.99224e-05	7.65227e-05	191.02	93.359
	DL-Homoserine	1.16928	1.37429	0.00113254	0.000878999	161.091	102.227			N-Acetylaspartate	1.48632	2.00223	1.35109e-06	4.15546e-06	191.067	344.182
	D-Alanyl-D-alanine (D-Ala-D-Ala)	1.31872	1.76809	0.000239318	0.000245483	161.091	68.356			2-keto-D-Gluconic acid	1.4619	2.34977	0.0023167	0.00186865	193.036	351.369
	DL-2-Aminoadipic acid	1.57739	0.635498	3.12038e-09	3.80724e-08	162.074	399.287			Oxoadipic acid	1.18628	1.84012	0.000627209	0.000639374	196.985	397.43
	trans-2-Hydroxycinnamic acid	1.54625	1.45182	1.47441e-06	4.18684e-06	165.053	286.878			Fosfomycin	1.33407	2.08204	5.33965e-05	8.07495e-05	197.022	372.338
	DL-Methionine sulfoxide	1.49828	1.50909	9.70387e-05	0.000117296	166.051	354.137			O-Phospho-L-homoserine	1.25207	0.578942	0.000883032	0.000843604	198.017	446.621
	L-Phenylalanine	1.6058	1.58209	3.99569e-06	8.66778e-06	166.085	244.057			5-L-Glutamyl-L-alanine	1.47272	1.86264	4.80685e-06	1.17411e-05	199.07	332.154
	Glyceric acid	1.23073	1.22402	0.0022228	0.00151132	167.054	354.091			L-Tryptophan	1.59553	1.77667	7.40876e-09	6.66232e-08	203.083	243.045
	3-Mercapto-2-butanone	1.50786	0.537321	2.9298e-05	4.40954e-05	168.042	283.475			Perseitol	1.5655	1.39044	2.19628e-08	1.5684e-07	212.09	250.986
	D-Xylose	1.5692	1.58946	1.03982e-06	3.24832e-06	168.09	244.286			1-Deoxy-D-xylulose 5-phosphate	1.10627	1.41121	0.00262416	0.00207056	213.016	341.23
	Indoleacrylic acid	1.49544	1.54361	1.27838e-06	3.76593e-06	170.058	243.971			sn-Glycerol 3-phosphoethanolamine	1.30719	1.88972	0.000108812	0.000147738	214.049	380.036
	Pyridoxine	1.64585	0.138306	8.23449e-06	1.52855e-05	170.079	113.337			Eupatoriochromene	1.49278	1.84738	5.13835e-07	1.89052e-06	217.083	291.397
	L-Kynurenine	1.31189	1.67878	0.000634684	0.000544837	173.07	223.012			Pantothenate	1.07731	0.844359	0.00181526	0.00152303	218.104	266.994
	3-Indoleacetonitrile	1.1653	1.27975	0.00159284	0.00115122	174.101	187.06			3,4,5-Trimethoxycinnamic acid	1.42337	1.44262	1.3816e-05	2.72723e-05	219.062	410.125
	Dehydroascorbic acid (Oxidized vitamin C)	1.6285	2.72118	9.4882e-07	3.06184e-06	175.021	215.303			N-Acetylmannosamine	1.53972	1.57702	8.57201e-08	4.40134e-07	220.082	252.303
	Iminodiacetic acid	1.33538	0.816139	8.21339e-05	0.000102427	175.069	208.346			N-Acetyl-D-glucosamine	1.42178	1.41954	4.27006e-06	1.06531e-05	220.083	271.607
	Guanidinosuccinic acid	1.21185	0.77832	0.00105428	0.000829296	176.065	394.827			L-Carnitine	1.51107	1.29358	2.91093e-07	1.1567e-06	220.119	339.323
	Ser-Ala	1.62722	3.40184	2.46063e-12	1.45398e-10	177.086	88.0025			4'-Hydroxychalcone	1.52979	1.6947	1.89487e-07	8.37299e-07	223.076	198.127
	Serotonin	1.38869	1.78479	6.00249e-06	1.191e-05	177.1	216.032			Myristoleic acid	1.28091	1.46397	0.000129323	0.000169815	225.186	47.512
	Methylmalonic acid	1.64592	0.313268	4.75478e-07	1.8821e-06	182.046	138.463			3-Indolepropionic acid	1.40582	0.329437	0.000736611	0.000729852	226.027	153.025
	Erythrono-1,4-lactone	1.16442	0.764277	0.00129983	0.000980938	182.046	199.676			D-Glucarate	1.28994	2.82835	0.00178766	0.00150327	226.058	280.617
	L-Tyrosine	1.55668	1.46584	8.51014e-08	5.18407e-07	182.08	286.851			Deoxycytidine	1.64333	0.460103	1.33193e-08	1.06013e-07	226.084	200.338
	O-Phosphorylethanolamine	1.43109	0.655889	9.2342e-06	1.68252e-05	183.051	440.152			2'-Deoxyuridine	1.51026	0.497347	3.78375e-05	6.1069e-05	227.068	118.132
	Phosphorylcholine	1.30319	1.48136	0.000107638	0.000127638	184.071	373.006			N-Tris[hydroxymethyl]methyl-2-aminoethanesulfonic acid [TES]	1.34704	2.51942	0.00128338	0.00114398	228.052	65.128
	Ethionamide	1.65909	0.241125	2.50272e-06	5.97678e-06	184.088	282.733			Maleamic acid	1.64524	1.76565	9.08722e-10	1.31316e-08	229.046	455.793
	D-4-Hydroxyphenylglycine	1.15763	0.650415	0.00296602	0.00193442	185.09	245.087			Acetylglycine	1.14452	1.37037	0.00110452	0.00100766	233.078	405.574
	N-Acetylcadaverine	1.39596	0.498068	4.30704e-05	6.01168e-05	186.158	347.19			Biopterin	1.59066	0.485374	2.10687e-06	5.96528e-06	236.079	249.6
	Pro-Ala	1.52696	1.96655	9.50164e-06	1.72337e-05	187.106	75.332			Stavudine	1.48149	0.63459	1.6225e-06	4.81159e-06	240.098	190.994
	alpha-Guanidinoglutaric Acid	1.51021	1.50884	6.4069e-07	2.3357e-06	189.072	244.024			Thymidine	1.60457	0.345004	2.60793e-05	4.55988e-05	241.083	105.963
	N.alpha.-Acetyl-L-lysine	1.21915	0.68483	0.000329929	0.000315181	189.121	375.809			4-Pyridoxic acid	1.58181	1.65467	2.32974e-08	1.644e-07	242.064	339.322
	Val-Ala	1.27727	1.59399	0.000239541	0.000245666	189.122	48.1015			Cytidine	1.41339	0.818006	5.32202e-06	1.27484e-05	242.079	232.457
	L-Pyroglutamic acid	1.49186	1.5748	4.43101e-07	1.78571e-06	190.074	244.045			Pseudouridine	1.38447	0.82608	3.02398e-06	8.00765e-06	243.063	236.913
	Ammeline	1.01944	0.489171	0.0238231	0.0114079	191.066	137.023			D-Biotin	1.38892	2.41727	1.31653e-05	2.62635e-05	243.083	372.338
	Ala-Thr	1.30338	1.57043	0.00054662	0.000480214	191.099	222.976			alpha-hydroxy myristic acid	1.44003	2.02432	4.62319e-05	7.19047e-05	243.196	81.963
	2-Aminopyrazine	1.45958	2.00299	5.10651e-06	1.05149e-05	191.101	67.619			Bufexamac	1.25284	0.798761	0.000247188	0.00029294	244.099	266.943
	3-Guanidinopropanoate	1.58494	2.61791	1.35795e-05	2.30308e-05	192.1	158.442			Dimethylallyl pyrophosphate	1.63021	2.53487	1.04985e-06	3.39352e-06	246.008	420.096
	Dihydro-4,4-dimethyl-2,3-furandione	1.03526	1.46407	0.00649621	0.0037676	195.001	380.873			Floxuridine	1.6119	0.635245	1.15036e-08	9.40393e-08	246.062	440.348
	Ethyl 3-hydroxybutyrate	1.5971	1.55265	3.57088e-09	4.19309e-08	196.095	317.307			Deoxyinosine	1.07073	0.627683	0.0104806	0.00676494	251.078	176.632
	p-CHLOROPHENYLALANINE	1.05819	0.846525	0.00301175	0.00195973	200.045	157.512			Muramic acid	1.62805	2.74008	5.65808e-10	9.57935e-09	251.103	227.435
	Phenylacetic acid	1.52169	0.552852	3.76034e-07	1.57526e-06	200.066	422.982			cis-9-Palmitoleic acid	1.49242	1.93003	3.0743e-08	2.03494e-07	253.217	46.834
	3-Methoxy-4-hydroxyphenylethyleneglycol	1.08319	0.802448	0.00107816	0.000844606	202.106	268.602			Nitrofurantoin	1.58374	1.78817	1.18531e-07	5.76987e-07	254.052	380.797
	Ile-Ala	1.17285	1.38284	0.002096	0.00144183	203.137	227.143			6-Phospho-D-gluconate	1.20704	1.14973	0.00098949	0.000922995	257.006	463.009
	NG,NG-dimethyl-L-arginine(ADMA)	1.27234	1.36157	0.00128745	0.000973584	203.149	469.093			D-Glucosamine 1-phosphate (Glucosamine-1P)	1.2074	1.99069	0.000793464	0.000775009	258.038	406.447
	N-Acetylmannosamine	1.32588	1.51059	0.000664734	0.000566445	204.085	253.216			Dioxybenzone	1.48432	1.30632	2.81734e-06	7.55555e-06	260.088	424.343
	Ala-Pro	1.40801	0.292645	0.000340689	0.000323548	204.132	27.656			Azacitidine	1.6646	1.99455	2.36606e-11	1.19641e-09	260.094	339.176
	4-acetamidobutanoate	1.24926	0.634164	6.42362e-05	8.34627e-05	206.101	316.072			L-phenylalanyl-L-proline	1.43357	1.92559	2.83833e-05	4.883e-05	261.124	225.476
	Phenylpropionylglycine	1.07712	0.698008	0.00230958	0.0015604	207.09	32.853			3-Methoxy-4-Hydroxyphenylglycol Sulfate	1.59043	2.06442	2.74248e-10	5.9295e-09	263.022	42.347
	Pseudouridine	1.44362	0.700657	1.55404e-06	4.34926e-06	209.054	237.844			Phenethyl Caffeiate	1.18163	1.30412	0.00100688	0.000935689	265.083	351.369
	D-Ribulose 5-phosphate	1.21656	0.818034	0.00134196	0.00100572	213.014	432.752			Adenosine	1.30091	0.675024	0.000553369	0.00057634	266.089	166.688
	His-Gly	1.57337	2.0166	3.98359e-08	2.84658e-07	213.096	347.175			Inosine	1.62183	3.16878	1.20654e-05	2.45613e-05	267.075	298.457
	Carvone	1.63366	2.2379	5.9293e-08	3.94277e-07	214.124	408.436			Heptadecanoic acid	1.20453	0.709314	0.00265834	0.00209246	269.248	46.229
	Pro-Val	1.58448	2.14096	1.39916e-06	4.02889e-06	215.137	279.785			Phosphocreatine	1.55103	2.93241	0.000376011	0.000417633	270.047	387.556
	sn-Glycerol 3-phosphoethanolamine	1.27215	1.89619	0.000215308	0.000225375	216.061	380.79			Nname,Clofibric Acid	1.60859	1.49776	1.55299e-10	4.14454e-09	273.049	386.914
	Pro-Thr	1.62972	2.41338	1.22836e-06	3.65343e-06	217.116	321.502			Dethiobiotin	1.57978	0.398476	2.47017e-05	4.36159e-05	273.149	106.195
	N-.alpha.-Acetyl-L-arginine	1.58263	0.672661	2.94316e-08	2.20713e-07	217.128	356.093			gamma-L-Glutamyl-L-glutamic acid	1.23124	0.733024	0.000327766	0.000372813	275.088	450.874
	Methylthiouracil	1.09852	0.896029	0.00190288	0.0013331	218.941	294.718			Prunasin	1.59479	2.09512	5.13381e-06	1.23849e-05	276.083	416.814
	5-L-Glutamyl-L-alanine	1.4381	0.676066	0.000349844	0.000330589	219.096	400.247			Linoleic acid	1.02585	1.24927	0.00382812	0.00288636	279.234	45.597
	Ser-Ile	1.22169	1.41746	0.00269811	0.00178495	219.132	355.792			Flufenamic Acid	1.46804	0.479082	4.95905e-06	1.20428e-05	280.059	106.122
	Thr-Thr	1.38811	1.58645	7.01534e-06	1.34762e-05	221.111	98.606			3'-O-Methylinosine	1.28566	0.748911	0.000906187	0.000860851	281.089	145.407
	7,8-Dihydrobiopterin	1.1922	0.57833	0.000517427	0.000458593	222.097	135.888			3'-O-methyladenosine	1.60406	2.46912	7.05878e-07	2.4487e-06	281.114	251
	Phe-Gly	1.60751	4.36138	2.70913e-08	2.0737e-07	223.105	224.474			Guanosine	1.46548	0.642668	6.84674e-05	9.96193e-05	282.084	251.706
	L-Iditol	1.26982	0.620603	4.19197e-05	5.88679e-05	224.111	316.092			Xanthosine	1.49369	1.62082	1.12045e-06	3.57899e-06	283.068	303.129
	D-Mannose-6-phosphate	1.28715	0.803406	0.000691661	0.000585651	225.014	463.297			Stearic acid	1.35671	0.592384	0.000488253	0.000519231	283.264	45.582
	DL-2-Phosphoglycerate	1.30639	1.75081	0.000206338	0.00021765	228.028	280.594			Hexadecanedioic acid	1.42133	2.17963	0.000163823	0.000204377	285.207	209.475
	Arg-Ala	1.31565	1.23735	9.52235e-05	0.000115534	228.143	327.631			D-Ribose 5-phosphate	1.40523	1.42671	3.4625e-05	5.70837e-05	289.033	449.292
	Ergothioneine	1.54556	0.268292	0.000315558	0.000304307	230.094	314.481			2'-O-Methyluridine	1.01487	0.822475	0.0110579	0.00708331	295.033	169.945
	Pro-Asn	1.53601	1.7374	1.43004e-05	2.40049e-05	230.111	358.497			L-Arabinono-1,4-lactone	1.3741	1.79326	0.000576655	0.00059637	295.227	179.231
	3-Hydroxycapric acid	1.00038	0.842496	0.0168026	0.00851729	230.173	148.421			Sepiapterin	1.19887	1.2892	0.000853227	0.000821114	296.099	190.683
	N6,N6,N6-Trimethyl-L-lysine	1.4759	1.48266	2.94618e-06	6.75288e-06	230.184	324.175			Nname,cis-9,10-Epoxystearic acid	1.49708	2.24166	1.97723e-05	3.61887e-05	297.242	48.78
	Pro-Asp	1.57671	0.392562	7.11009e-05	9.08756e-05	231.097	314.31			N-Acetylglucosamine 1-phosphate	1.40794	0.8194	6.73712e-06	1.5489e-05	300.049	433.102
	Val-Leu	1.58874	2.74986	5.18532e-07	2.00728e-06	231.169	191.308			Oxypurinol	1.1036	1.48052	0.00430132	0.00319965	303.065	362.592
	Ile-Val	1.36525	0.674862	0.000350392	0.000331009	231.168	361.747			Uridine	1.37419	0.786742	3.84837e-05	6.18505e-05	303.083	160.274
	Leu-Val	1.4013	1.34759	2.88646e-06	6.64553e-06	231.168	273.159			Cytidine 2',3'-cyclic phosphate	1.20538	0.558468	0.00201052	0.00166032	304.034	326.071
	Propoxur	1.32035	0.426722	0.000191775	0.000204972	232.09	314.51			Dihomo-gamma-Linolenic Acid	1.28419	1.484	6.12523e-05	9.05816e-05	305.246	43.636
	Thr-Ile	1.39673	1.59526	8.68883e-05	0.000107272	233.148	49.707			11(Z),14(Z)-Eicosadienoic Acid	1.46683	0.6656	6.34166e-05	9.33122e-05	307.264	44.263
	Quinate	1.58801	0.413822	2.39224e-07	1.12915e-06	234.095	397.542			N-Acetylneuraminic acid	1.6602	1.48514	7.21829e-11	2.39204e-09	308.098	364.023
	Gly-His	1.43173	1.52388	0.000256761	0.000259593	235.078	364.886			D-Ribulose 1,5-bisphosphate	1.63884	0.666045	2.33016e-10	5.34516e-09	308.977	438.137
	Methacholine	1.44636	0.676614	2.49899e-06	5.97131e-06	237.052	443.906			Phosphoglycolic acid	1.50895	0.569948	0.00011451	0.00015402	311.055	424.071
	Phe-Ala	1.5737	3.223	8.06183e-10	1.27798e-08	237.121	42.931			15-Deoxy-delta-12,14-PGJ2	1.3537	2.24862	0.000660568	0.000667376	315.196	97.1975
	His-Val	1.14447	1.59499	0.00262681	0.00174445	237.132	155.563			Nilutamide	1.41375	1.61819	0.000159232	0.000199976	316.057	244.738
	N-Formylmethionine	1.36778	1.74379	0.000970677	0.000775242	238.08	468.548			Hesperetin	1.35783	2.26325	3.29404e-05	5.49246e-05	318.096	372.349
	Biopterin	1.60344	0.370399	9.02855e-10	1.37447e-08	238.091	250.989			alpha-D-Galactose 1-phosphate	1.58332	0.4525	1.92017e-05	3.52938e-05	319.037	430.14
	Tyr-Gly	1.5927	3.70766	7.75353e-07	2.67001e-06	239.1	269.224			(+-)12-HETE	1.25908	0.32988	0.0047271	0.00347699	319.228	49.4055
	Securinine	1.04195	1.39305	0.0153318	0.00789262	240.096	389.813			Uridine 5'-monophosphate (UMP)	1.08106	0.815104	0.00360969	0.00274038	323.028	428.827
	Ethyl glucuronide	1.2179	1.74998	0.0017146	0.00122401	240.107	172.483			Magnolol	1.31571	2.20747	4.79478e-05	7.40686e-05	325.151	326.113
	L-Anserine	1.10763	1.3249	0.00679832	0.00392457	241.128	400.247			Adenosine 3',5'-cyclic phosphate (cAMP)	1.19203	1.26154	0.000879455	0.000840922	328.044	277.853
	Thymidine	1.65143	0.294854	6.48906e-07	2.35642e-06	243.096	105.703			2'-Deoxyadenosine 5'-monophosphate (dAMP)	1.22286	0.796632	0.000371342	0.000413388	330.06	404.649
	His-Ser	1.54413	2.0009	2.32787e-07	1.10704e-06	243.107	349.673			Rofecoxib	1.19682	1.2526	0.000794749	0.000776015	330.084	348.427
	b-D-Galactopyranose	1.65086	0.220019	4.38841e-06	9.33648e-06	244.074	362.689			Phloretin	1.58325	0.409667	7.94321e-06	1.76882e-05	333.093	465.251
	Cytidine	1.4471	0.791558	1.01747e-06	3.20363e-06	244.091	233.135			Prostaglandin D2(PGD2)	1.01496	1.53126	0.016524	0.00994047	333.206	73.001
	Uridine	1.19688	0.744318	0.000403077	0.000372773	245.075	160.941			Deoxythymidine 5'-phosphate (dTMP)	1.14471	0.466951	0.0110011	0.00705193	338.084	436.075
	Dimethylglycine	1.43384	0.805303	6.58546e-07	2.38052e-06	245.094	233.198			D-Fructose 1,6-bisphosphate	1.5654	0.670892	6.44037e-06	1.49311e-05	338.988	438.229
	Monoethylglycylxylidide (MEGX)	1.66195	0.22602	1.86517e-06	4.94141e-06	245.105	320.68			Cellobiose	1.56499	0.316251	5.23953e-05	7.9543e-05	341.108	380.731
	Pro-Glu	1.4383	0.827069	6.79435e-06	1.31346e-05	245.111	406.278			Maltitol	1.37731	1.92435	3.19539e-05	5.36374e-05	344.134	254.805
	Ile-Met	1.19299	1.5483	0.0036565	0.00231697	245.126	187.57			Oxazepam	1.62275	2.67864	6.08331e-10	1.00392e-08	345.057	482.248
	Leu-Leu	1.67354	3.67277	6.36627e-08	4.16869e-07	245.184	40.202			Adenosine monophosphate (AMP)	1.44814	1.52493	3.02656e-06	8.01323e-06	346.055	416.107
	Lamivudine	1.25667	0.814688	0.000307164	0.000298178	247.092	462.669			Adenosine 3'-monophosphate	1.59232	1.86703	1.04945e-06	3.39245e-06	346.055	394.251
	2-Methylbutyroylcarnitine	1.50585	0.749212	3.57849e-07	1.52152e-06	247.174	264.826			Inosine 5'-monophosphate (IMP)	1.08575	0.767519	0.00340134	0.00259941	347.039	434.585
	Pyridoxal 5'-phosphate	1.30482	0.719768	0.000124546	0.000143845	248.033	427.623			Acetylvalerenolic acid	1.42086	1.72939	5.11741e-06	1.2353e-05	351.176	252.373
	Thr-Lys	1.24638	1.88583	0.00199148	0.00138347	248.158	407.544			S-Methyl-5'-thioadenosine	1.37059	0.631361	0.00013035	0.000170883	356.102	102.406
	Dulcitol	1.55632	2.28341	0.00010748	0.000127487	249.027	353.385			Eicosapentaenoic Acid	1.15754	0.251296	0.0200916	0.0116878	361.237	49.373
	L-Tryptophan	1.54157	1.74513	4.74482e-06	9.92145e-06	249.059	244.024			Guanosine 5'-monophosphate (GMP)	1.15694	1.22508	0.0019425	0.00161299	363.067	489.58
	alpha-N-Acetyl-L-glutamine	1.0896	1.3679	0.00352166	0.00224341	249.106	349.055			Nervonic acid	1.01857	0.724499	0.00637375	0.00449346	365.341	41.094
	Lys-Cys	1.15873	1.33185	0.00270301	0.00178773	250.126	286.26			20-hydroxy-PGF2a	1.54461	2.73038	3.98807e-08	2.45318e-07	369.227	212.762
	Asn-Pro	1.02971	1.20352	0.00525939	0.00315729	252.093	359.959			beta-Nicotinamide D-ribonucleotide	1.42216	1.22492	1.28687e-05	2.57976e-05	372.009	439.917
	Deoxyadenosine	1.6404	0.251201	9.97957e-14	1.36681e-11	252.107	142.993			5'-Phosphoribosyl-5-amino-4-imidazolecarboxamide (AICAR)	1.46738	0.531394	3.42769e-06	8.88039e-06	375.009	296.492
	Tyr-Ala	1.55319	0.536169	2.31051e-06	5.68679e-06	252.106	399.045			Riboflavin	1.44124	1.28231	2.49091e-06	6.81743e-06	375.13	204.449
	Ile-Cys	1.38555	0.776917	6.67216e-06	1.29439e-05	252.142	369.594			S-Lactoylglutathione	1.2596	0.515297	0.00173267	0.00146363	378.096	380.712
	Deoxyinosine	1.6449	0.33044	3.23184e-07	1.41449e-06	253.091	143.931			alpha,alpha-Trehalose	1.23704	0.435077	0.00759298	0.00519331	379.063	428.72
	Ser-Phe	1.43219	1.84671	4.0055e-06	8.6848e-06	253.116	245.092			N-Acetyl-D-lactosamine	1.17847	1.32826	0.0012622	0.00112816	382.134	359.149
	Daidzein	1.46857	3.63029	0.000523436	0.000462906	255.062	48.0695			S-Adenosyl-L-homocysteine	1.47188	0.721728	4.51781e-06	1.11584e-05	383.113	367.001
	5-Hydroxymethylcytidine	1.21082	1.87734	0.00125237	0.000952596	256.092	351.097			Cytidine diphosphate (CDP)	1.42082	0.692385	2.19927e-05	3.96003e-05	383.996	465.776
	N-(omega)-Hydroxyarginine	1.23086	1.67565	0.000409178	0.00037754	257.06	174.369			Phenylacetylglycine	1.55564	1.38233	1.35323e-07	6.41667e-07	385.145	357.17
	5-Methylcytidine	1.57646	0.550308	6.47361e-07	2.35253e-06	258.107	220.956			Pioglitazone	1.25618	0.372311	0.00646906	0.00454972	393.06	472.016
	2'-O-methylcytidine	1.49626	0.660761	2.96187e-07	1.32668e-06	258.106	169.998			Nicotinamide ribotide	1.19928	0.790934	0.00217885	0.00177526	393.071	421.438
	Glycerophosphocholine	1.21792	1.86693	0.000757264	0.000631541	258.108	464.59			PGJ2	1.30097	1.55099	0.000371119	0.000413185	393.238	179.171
	Ribothymidine	1.10101	0.779558	0.00141509	0.00104849	259.091	144.013			Cholic acid	1.23805	2.95107	3.17832e-05	5.34129e-05	407.279	217.957
	Lys-Asn	1.51591	1.56583	9.69349e-07	3.10498e-06	261.153	427.486			Grayanotoxin I	1.33108	1.47831	2.43381e-05	4.30861e-05	411.24	38.3055
	3'-O-methylguanosine	1.22607	0.736129	0.00344125	0.00219917	262.09	396.111			Geranylgeranyl diphosphate (Geranyl-PP)	1.43919	2.43099	4.30789e-06	1.07297e-05	431.176	432.759
	Arg-Ser	1.13925	1.24914	0.00137296	0.00102397	262.148	406.297			Glycochenodeoxycholate	1.27022	2.76583	0.0048006	0.00352423	448.305	198.489
	Phe-Pro	1.60103	2.06327	5.30157e-09	5.58544e-08	263.137	225.576			L-Palmitoylcarnitine	1.00575	1.49804	0.00513875	0.00373927	458.346	158.242
	Creatine	1.06439	0.859263	0.00185074	0.00130329	263.144	335.071			Estriol 16.alpha.-(.beta.-D-glucuronide)	1.62702	1.94484	2.4557e-11	1.22473e-09	463.201	213.412
	His-Phe	1.27666	0.632679	9.75377e-05	0.000117778	267.124	400.256			Glycocholic acid	1.57743	9.06149	0.000897551	0.000854441	464.3	240.972
	N-Acetyl-L-tyrosine	1.55302	0.305288	0.000201452	0.000213392	268.05	314.327			3,3',4,5'-Tetrahydroxy-trans-stilbene	1.28195	0.633557	0.000213036	0.0002574	487.13	159.655
	Gly-Glu	1.61833	0.297548	7.6901e-07	2.65468e-06	268.089	320.957			Pyridoxal Phosphate	1.63752	2.58643	1.02338e-08	8.59756e-08	493.037	213.409
	Adenosine	1.51714	0.564635	3.09257e-08	2.28952e-07	268.102	167.512			Taurocholate	1.33621	5.63943	0.000979309	0.000915521	514.283	192.105
	His-Ile	1.5228	2.19786	5.97437e-07	2.22388e-06	269.159	285.993			Gossypol	1.34606	1.35122	3.96409e-05	6.33115e-05	517.177	446.613
	1,2,3-Benzenetriol	1.45894	1.72398	4.31892e-08	3.04632e-07	270.099	401.366			Cytidine 5'-diphosphocholine (CDP-choline)	1.00585	0.79017	0.0105917	0.00682501	547.12	430.584
	Carbidopa	1.57108	0.357261	2.48854e-06	5.95598e-06	271.067	450.534			Bilirubin	1.59602	4.13875	0.000309965	0.000355725	583.254	65.995
	Methaqualone	1.31714	2.78316	0.00289473	0.00189506	273.106	332.408			Uridine diphosphate glucose(UDP-D-Glucose)	1.25791	0.561382	0.00217836	0.00177493	587.028	435.292
	5'-Deoxyadenosine	1.31399	0.745036	1.62508e-05	2.66868e-05	274.085	166.891			Leukotriene C4	1.06206	0.354496	0.0187877	0.0110627	624.293	321.239
	Fluoxetine	1.57419	0.488348	8.98218e-09	8.73363e-08	274.122	263.552			Tacrolimus	1.12238	0.236251	0.00763122	0.00521459	802.495	44.249
	Ser-Lys	1.45007	1.58019	0.000100067	0.000120273	275.169	431.21			ponasterone A	1.11023	3.11304	0.00222691	0.00180797	927.618	173.307
	.gamma.-L-Glu-.epsilon.-L-Lys	1.60496	1.86043	4.65688e-06	9.77898e-06	276.154	395.059		8 wpi-Control	Glycine	1.61735	1.36723	7.73549e-06	3.64258e-05	74.025	347.798
	Lys-Phe	1.52269	1.50735	6.36216e-07	2.32434e-06	276.164	404.579			L-Alanine	1.51186	1.33327	7.47422e-05	0.000213824	88.0408	332.821
	L-Pipecolic acid	1.04596	0.899283	0.00351962	0.00224229	276.19	387.029			Oxalate	1.4009	1.61047	0.000839152	0.00148439	88.9878	408.159
	gamma-L-Glutamyl-L-glutamic acid	1.4411	0.662419	4.18677e-06	8.99638e-06	277.101	451.805			Glycerol	1.1997	1.26409	0.00168238	0.00259994	91.0398	113.144
	Benzylbutylphthalate	1.49963	2.27448	5.06281e-05	6.80491e-05	277.116	173.164			Malonic acid	1.19523	0.774887	0.0224185	0.0224838	103.003	381.365
	D-Glucose 6-phosphate	1.00747	0.853538	0.00981292	0.00542576	278.061	463.689			D(-)-beta-hydroxy butyric acid	1.84966	7.79279	1.18747e-06	8.61491e-06	103.04	234.72
	Phthalic acid Mono-2-ethylhexyl Ester	1.2276	0.717805	0.000191419	0.000204664	279.158	33.598			L-Serine	1.86524	1.56352	9.8394e-11	1.18108e-08	104.035	361.856
	1-Methyladenosine	1.24729	1.18016	0.00041783	0.000384263	282.118	270.331			Hypotaurine	1.37967	0.605531	0.00583291	0.00739079	108.012	329.532
	5-Nitro-2-Phenylpropylaminobenzoic Acid [Nppb]	1.3968	2.78817	0.00155334	0.00112881	283.106	36.985			Cytosine	1.19232	1.65179	0.00543731	0.00697152	110.036	175.354
	His-Tyr	1.34739	1.22306	4.32565e-05	6.03174e-05	283.121	270.331			Uracil	1.66979	0.815129	9.81867e-07	7.44201e-06	111.02	160.286
	Ile-Asn	1.18245	1.57844	0.000772561	0.000642044	284.104	373.006			L-Proline	1.87711	2.05342	2.06308e-12	9.01615e-10	114.056	299.076
	His-Gln	1.2323	0.413587	0.00609751	0.00357206	284.133	285.578			L-Valine	1.88203	2.31545	5.09465e-09	1.60072e-07	116.072	288.221
	Glycitein	1.08531	1.9402	0.00212072	0.00145547	285.073	47.641			Purine	1.68452	2.36311	4.73107e-05	0.000148319	119.036	120.072
	Xanthosine	1.57049	1.48083	3.77553e-08	2.72e-07	285.081	216.015			Benzoic acid	1.31505	1.25381	0.00778842	0.00940255	121.029	117.239
	His-Glu	1.15788	1.39365	0.00180453	0.00127662	285.118	405.384			Adipic acid	1.56077	1.9865	0.000826981	0.00146812	127.04	104.978
	His-Met	1.20746	1.42743	0.0003429	0.000325255	286.103	309.486			Cyanuric acid	1.05192	0.834215	0.0174581	0.0185151	129.02	127.53
	Desipramine	1.50864	2.01638	0.000195364	0.000208066	289.167	344.579			L-Leucine	1.84055	2.15742	1.04146e-07	1.37922e-06	130.088	250.98
	Guanfacine	1.35622	0.560297	0.000261447	0.000263315	289.98	487.141			L-Norleucine	1.54528	2.39099	5.38298e-07	4.7506e-06	130.087	167.95
	Inosine	1.56492	0.681262	4.17317e-09	4.66581e-08	291.069	213.349			L-Asparagine	1.36134	1.3845	0.0022184	0.00326104	131.046	382.035
	Acyclovir	1.47367	2.1502	0.000182825	0.00019716	292.033	353.462			Hypoxanthine	1.23492	0.92378	0.00413541	0.00551839	135.031	166.058
	Glu-Cys	1.43731	0.36094	0.00079297	0.000655941	292.101	409.45			Acetyl phosphate	1.69121	0.675853	6.30536e-07	5.2689e-06	138.98	424.394
	Ile-Tyr	1.56399	0.344022	1.14687e-05	2.01273e-05	294.152	308.876			L-Threonine	1.33622	1.26649	0.00102094	0.00173545	140.033	338.651
	Tyr-Ile	1.39468	1.79298	3.43934e-05	5.0307e-05	295.163	196.254			Hydroxyhydroquinone	1.53025	1.33614	2.85864e-05	0.000100818	142.051	252.303
	S-Methyl-5'-thioadenosine	1.62739	0.449216	5.38415e-11	1.46382e-09	298.096	103.125			L-Glutamine	1.68896	1.4179	8.49503e-06	3.89338e-05	145.062	358.482
	Linoleic acid	1.33415	1.8208	0.000107427	0.000127435	298.272	92.8655			trans-cinnamate	1.88238	2.36911	2.60684e-10	1.89875e-08	147.045	243.002
	5-methoxytryptophan	1.62387	0.276373	4.5989e-07	1.83613e-06	301.053	362.688			Mevalonic acid	1.65123	1.37567	2.41243e-06	1.46542e-05	147.066	359.016
	Thymol	1.04027	0.260564	0.0307705	0.0140866	301.214	48.6985			L-Methionine	1.88944	2.47915	1.61531e-09	7.84365e-08	148.044	269.656
	N-Acetyl-D-Glucosamine 6-Phosphate	1.56956	0.62892	1.2487e-07	6.89902e-07	302.061	439.148			D-Ribose	1.85524	2.14963	4.51614e-09	1.50741e-07	149.046	269.644
	Arg-Gln	1.07918	1.43825	0.0140736	0.00735732	303.175	416.181			Xanthine	1.40966	1.41813	0.00119742	0.00197923	151.026	213.403
	20-Hydroxyarachidonic acid	1.29484	0.302041	0.00337294	0.00216137	303.23	48.745			L-Histidine	1.77754	2.09379	8.84545e-08	1.21227e-06	154.062	364.708
	Hexadecanedioic acid	1.17858	0.722077	0.000657096	0.000560983	304.246	131.934			Allantoin	1.51449	0.704174	1.93131e-05	7.41218e-05	157.036	179.598
	O-Phosphoethanolamine	1.19881	0.865397	0.000456229	0.000413574	305.025	444.664			5-Hydroxymethyluracil	1.76342	1.71867	2.36913e-08	4.45102e-07	158.061	244.754
	Cytidine 5'-monophosphate	1.6187	0.346688	2.07156e-07	1.01563e-06	306.046	432.022			D-Alanyl-D-alanine (D-Ala-D-Ala)	1.03645	1.24317	0.0124913	0.0141252	159.077	311.977
	His-Trp	1.37126	0.630505	4.38821e-05	6.09888e-05	306.127	393.397			Glucosamine	1.7297	1.51447	1.69006e-07	2.00804e-06	160.062	271.003
	Arg-Met	1.385	1.40326	3.91384e-05	5.5785e-05	306.157	348.389			Phenylpyruvate	1.22597	1.46409	0.00442283	0.00584929	163.04	106.954
	Ellipticine	1.39583	1.41166	1.2174e-05	2.11197e-05	307.142	244.057			DL-Methionine sulfoxide	1.8661	1.55998	3.29614e-11	6.24861e-09	164.038	353.253
	Stearic acid	1.12387	0.333332	0.0159868	0.00816883	307.261	48.566			L-Phenylalanine	1.87505	2.42195	1.17546e-10	1.28426e-08	164.072	243.002
	Glutathione	1.4553	0.381221	0.00997556	0.0055034	308.091	422.126			Dihydrothymine	1.32167	1.9009	0.00298419	0.00417162	165.005	382.171
	Met-Tyr	1.53849	0.510151	3.00152e-06	6.85151e-06	312.109	312.471			L-Cysteic acid	1.39078	1.43768	0.000704631	0.00129781	167.997	443.493
	1-Palmitoylglycerol	1.34176	2.13074	0.00195881	0.001365	313.271	41.46			Dihydroxyacetone phosphate	1.23551	0.858737	0.0019918	0.00297751	168.991	438.307
	Acetochlor	1.6266	0.432869	5.8971e-11	1.56746e-09	314.089	101.924			Acetyl-DL-Leucine	1.67265	1.6545	3.67981e-07	3.62874e-06	172.097	187.524
	Decanoyl-L-carnitine	1.41256	2.29811	5.07726e-05	6.82021e-05	316.245	175.786			Dihydrouracil	1.11948	1.327	0.00716586	0.00877464	173.056	387.621
	Thr-His	1.66098	0.19785	1.36782e-07	7.36268e-07	317.153	263.465			N2-Acetyl-L-ornithine	1.14126	1.4246	0.00222178	0.00326521	173.093	255.503
	Codeine	1.31821	1.48629	0.00315458	0.00203926	317.191	415.769			L-Arginine	1.61858	1.51909	1.87644e-05	7.25341e-05	173.104	489.654
	Arg-Thr	1.64828	2.13093	2.1751e-08	1.74751e-07	317.191	383.472			L-Citrulline	1.5613	0.731787	8.29187e-06	3.82762e-05	174.089	375.847
	Pregnenolone	1.17755	0.240246	0.0177509	0.00891549	317.245	32.8935			Hippuric acid	1.48875	0.4196	0.000335788	0.000716381	178.051	182.602
	Sulfamethoxazole	1.18402	0.328422	0.0136497	0.00717371	320.002	84.972			D-Fructose	1.80029	3.00715	3.61861e-09	1.33717e-07	179.056	254.23
	2-Methylguanosine	1.44744	1.65292	2.44518e-07	1.14708e-06	320.094	220.059			myo-Inositol	1.48011	0.617633	5.39171e-05	0.000164516	179.056	356.671
	D-Fructose 1,6-bisphosphate	1.55171	0.432616	1.62587e-06	4.49183e-06	322.99	486.862			L-Tyrosine	1.80413	1.86782	1.21349e-07	1.55633e-06	180.067	286.524
	Ile-Asp	1.62405	2.79606	1.42343e-07	7.57104e-07	323.036	216.107			D-Sorbitol	1.6126	0.563704	1.08306e-05	4.68635e-05	181.071	291.305
	Met-Arg	1.35794	0.494741	0.000797677	0.000659129	323.194	273.466			Phosphorylcholine	1.28658	0.852205	0.000731145	0.00133579	182.059	454.317
	Morphine	1.43424	1.74453	0.000512737	0.000455215	327.164	355.517			L-homocysteic acid	1.68771	1.90337	1.80595e-06	1.16065e-05	183.024	289.112
	Arachidonic Acid (peroxide free)	1.28917	0.158699	0.00412247	0.0025684	327.23	48.234			3-Phospho-D-glycerate	1.13498	0.867658	0.00534053	0.00686742	184.986	468.225
	Phe-Tyr	1.47625	0.565133	1.3841e-07	7.42418e-07	328.136	285.575			7-Methylxanthine	1.58936	2.65226	0.000164815	0.000402636	187.027	25.062
	(4Z,7Z,10Z,13Z,16Z,19Z)-4,7,10,13,1 6,19-Docosahexaenoic acid	1.29163	0.163632	0.00734991	0.00420872	329.245	48.0665			Glycyl-L-leucine	1.24058	1.81319	0.00283742	0.0040007	187.108	273.772
	Adenosine 2',3'-cyclic monophosphate	1.14509	1.24881	0.000742112	0.000621065	330.057	279.327			Kynurenic acid	1.78587	1.71333	8.26361e-09	2.20731e-07	188.036	269.655
	TTNPB	1.6021	1.61021	2.51951e-06	6.00129e-06	331.206	390.114			cis-Aconitate	1.37923	1.12719	0.000518022	0.00101404	190.036	444.486
	Eicosapentaenoic Acid ethyl ester	1.2908	0.19046	0.00639568	0.0037184	331.261	48.081			Propionylglycine	1.76547	3.53187	3.11117e-05	0.000107469	190.072	249.79
	2'-Deoxyadenosine 5'-monophosphate (dAMP)	1.33864	0.703463	3.21034e-05	4.75592e-05	332.074	405.998			N-Acetyl-L-alanine	1.48684	1.27065	9.61301e-05	0.000261011	190.072	348.476
	Deoxycoformycin	1.56092	1.87111	2.00297e-06	5.18394e-06	332.134	331.815			D-galacturonic acid	1.14853	0.903601	0.00488984	0.00637456	193.035	378.542
	Isopentenyladenosine	1.33865	0.662375	7.95772e-06	1.48856e-05	336.164	57.925			Anthranilic acid (Vitamin L1)	1.27397	1.35777	0.00705777	0.00866379	196.061	289.937
	Diclofenac	1.58784	2.07481	9.6149e-07	3.08854e-06	337.053	270.773			Dacarbazine	1.54839	1.67057	0.000204995	0.000477835	198.113	169.933
	Pro-Tyr	1.4873	0.626103	4.76611e-05	6.49524e-05	342.137	410.918			5-L-Glutamyl-L-alanine	1.71317	2.4601	4.38062e-05	0.000139418	199.07	332.154
	Phe-Ile	1.60179	0.391821	2.07125e-07	1.01552e-06	345.109	288.13			Ethosuximide	1.04808	1.77726	0.0177304	0.0187431	200.093	95.813
	Adenosine 3',5'-cyclic phosphate (cAMP)	1.25941	0.774841	0.000233293	0.000240513	347.083	406.673			Kojic Acid	1.40152	0.459781	5.80216e-05	0.000174369	201.044	24.552
	Corticosterone	1.04565	1.80219	0.011816	0.0063585	347.219	43.026			L-Tryptophan	1.78707	2.14345	4.54741e-07	4.23127e-06	203.083	243.045
	Retinol (Vitamin A)	1.17683	0.245788	0.0184149	0.00919642	347.256	48.003			Perseitol	1.80084	1.47979	2.16768e-10	1.7554e-08	212.09	250.986
	Adenosine monophosphate (AMP)	1.0352	1.19543	0.00563767	0.00334701	348.069	418.091			Tridecanoic acid (Tridecylic acid)	1.12149	0.792237	0.0134895	0.0150516	213.185	48.126
	Adenosine 3'-monophosphate	1.12426	0.713769	0.00402252	0.00251502	348.068	444.042			Eupatoriochromene	1.56979	2.58979	0.000130302	0.00033342	217.083	291.397
	Evoxine	1.62778	0.352619	9.5605e-06	1.73231e-05	348.138	438.474			Pantothenate	1.47241	1.33173	0.000408017	0.000837022	218.104	266.994
	Tyr-Thr	1.35425	1.39744	2.16881e-05	3.42827e-05	349.071	395.842			N-Acetylmannosamine	1.25275	1.52655	0.00386445	0.00520375	220.082	252.303
	Bestatin	1.65761	3.91668	5.00864e-10	9.13056e-09	350.216	270.092			N-Acetyl-D-glucosamine	1.3855	1.50894	0.00144605	0.0023022	220.083	271.607
	Phe-Trp	1.21433	1.56681	0.000224747	0.000233377	352.162	155.66			4'-Hydroxychalcone	1.80068	2.03564	1.47643e-09	7.42294e-08	223.076	198.127
	Leu-Arg	1.57666	0.560725	9.70505e-07	3.10739e-06	354.141	379.865			Myristoleic acid	1.37511	1.38021	0.000140376	0.000354294	225.186	47.512
	Pentoxifylline	1.68542	0.0264435	4.59093e-06	9.67134e-06	355.061	72.7395			3-Indolepropionic acid	1.16115	0.53989	0.00900397	0.0106833	226.027	153.025
	Promethazine	1.3622	0.785845	2.51313e-05	3.88377e-05	361.056	387.852			Deoxycytidine	1.67811	0.566387	1.87309e-07	2.16534e-06	226.084	200.338
	Sucrose	1.61806	0.315097	2.26348e-06	5.61311e-06	365.104	383.649			2'-Deoxyuridine	1.68195	0.449274	2.44165e-06	1.47927e-05	227.068	118.132
	Eicosapentaenoic acid	1.37759	0.427671	3.94738e-05	5.61617e-05	366.243	48.749			N-Tris[hydroxymethyl]methyl-2-aminoethanesulfonic acid [TES]	1.44933	1.97868	0.000241831	0.000544459	228.052	65.128
	Griseofulvin	1.57095	1.77228	8.36307e-07	2.81355e-06	370.113	244.338			Maleamic acid	1.82713	1.7569	1.52293e-09	7.56708e-08	229.046	455.793
	N-Methyl-1-deoxynojirimycin	1.64044	4.24226	2.57939e-08	1.99732e-07	372.235	279.613			Biopterin	1.27	0.709226	0.00102229	0.00173737	236.079	249.6
	4-Methoxycinnamic acid	1.28905	1.5382	0.00013191	0.000150655	374.164	389.615			3-Hydroxydodecanoic acid	1.04342	0.743216	0.0111572	0.0128473	237.149	49.492
	Lys-Trp	1.12621	1.11155	0.00176541	0.00125385	374.212	411.648			Stavudine	1.68417	0.583791	4.75113e-07	4.36303e-06	240.098	190.994
	Riboflavin	1.17514	1.18122	0.00117441	0.000905056	377.143	204.9			Thymidine	1.72239	0.389562	2.61417e-05	9.41081e-05	241.083	105.963
	Pro-Trp	1.42275	0.658861	9.71562e-05	0.00011741	378.069	432.347			Pentadecanoic Acid	1.6257	0.518374	0.000659168	0.00123122	241.217	47.497
	S-Lactoylglutathione	1.51432	0.408419	5.93022e-05	7.7981e-05	380.11	381.948			4-Pyridoxic acid	1.32822	1.3184	0.000630547	0.00118856	242.064	339.322
	S-Adenosyl-L-homocysteine	1.54487	0.530979	1.80037e-07	9.1255e-07	385.126	368.363			Cytidine	1.02175	0.904793	0.0122861	0.0139316	242.079	232.457
	Famciclovir	1.25058	0.733592	0.000498617	0.000444971	385.168	414.24			Pseudouridine	1.49917	0.79412	1.85263e-05	7.1838e-05	243.063	236.913
	25-Hydroxycholesterol	1.24659	1.4203	0.000409522	0.000377808	385.343	34.307			Helenalin	1.43538	1.30698	0.000166964	0.00040674	243.098	404.423
	Oxyphencyclimine	1.01818	0.786724	0.0120638	0.00647043	389.174	406.297			3-Phosphoserine	1.32487	0.835098	0.00155964	0.00244302	244.023	435.867
	N-Acetyl-L-Histidine	1.36008	0.615729	0.000102348	0.000122513	395.176	211.943			12-Oxo-2,3-dinor-10,15-phytodienoic acid	1.22686	0.607221	0.00449089	0.00592679	245.15	213.412
	MG(18:2(9Z,12Z)/0:0/0:0)[rac]	1.05067	0.593311	0.00474973	0.00289495	396.308	35.0595			Dimethylallyl pyrophosphate	1.76356	1.95763	1.02264e-07	1.35979e-06	246.008	420.096
	(+-)8,9-DHET	1.23748	0.466472	0.00280684	0.00184613	399.272	44.36			Floxuridine	1.65242	0.708731	3.10628e-06	1.79058e-05	246.062	440.348
	7-Oxocholesterol	1.36891	1.42276	1.7932e-05	2.90704e-05	401.338	35.078			Deoxyinosine	1.75085	0.497503	2.52369e-08	4.64678e-07	251.078	176.632
	Pro-Ser	1.30442	1.27125	0.000164665	0.000181012	405.207	388.115			Muramic acid	1.37244	1.73007	0.00254314	0.00365209	251.103	227.435
	Vitamin D2 (Ergocalciferol)	1.32836	0.591346	2.02741e-05	3.23513e-05	414.37	46.357			cis-9-Palmitoleic acid	1.4251	1.56316	8.75801e-05	0.000242621	253.217	46.834
	L-NG-Monomethylarginine	1.5302	1.42714	8.56817e-06	1.57933e-05	415.216	378.463			Nitrofurantoin	1.79446	2.27667	1.15856e-06	8.45606e-06	254.052	380.797
	L-Tetrahydropalmatine	1.36637	2.11675	0.00157373	0.00114041	419.2	326.577			6-Phospho-D-gluconate	1.17115	1.17842	0.0061949	0.00776841	257.006	463.009
	Uridine 5'-diphosphate (UDP)	1.38266	0.534573	0.000594814	0.000515676	422.033	437.619			Dioxybenzone	1.58483	1.91871	0.00330912	0.00454582	260.088	424.343
	Cholic acid	1.21337	2.63657	8.48856e-05	0.000105243	426.318	219.216			Azacitidine	1.54132	1.76165	0.000616496	0.00116743	260.094	339.176
	Adenosine 5'-diphosphate (ADP)	1.09399	0.773554	0.00707362	0.00406697	428.034	448.094			L-phenylalanyl-L-proline	1.70469	2.09504	4.17969e-07	3.9844e-06	261.124	225.476
	Glaucine	1.11169	1.16138	0.00245903	0.0016479	432.098	442.311			3-Methoxy-4-Hydroxyphenylglycol Sulfate	1.66872	1.91964	4.9879e-06	2.61921e-05	263.022	42.347
	Undecanedioic acid	1.35588	2.55288	0.00189932	0.00133107	433.282	32.225			Inosine	1.76859	3.60601	4.98752e-05	0.000154692	267.075	298.457
	Ergocalciferol (Vitamin D2)	1.31469	0.411407	4.0252e-06	8.71893e-06	435.301	42.399			Genistein	1.36819	0.645774	0.000186584	0.000443161	269.042	46.846
	Deoxycytidine	1.66091	0.405965	8.09488e-13	6.33532e-11	477.167	201.092			Heptadecanoic acid	1.46401	0.67344	0.00114078	0.00190247	269.248	46.229
	1-Stearoyl-2-hydroxy-sn-glycero-3-phosphoethanolamine	1.3358	0.628084	2.66671e-05	4.08044e-05	482.32	177.196			Phosphocreatine	1.41141	1.97739	0.00122577	0.00201715	270.047	387.556
	Glycocholic acid	1.51646	4.70195	0.000483553	0.000433925	483.339	241.96			Dethiobiotin	1.44782	0.3906	0.000140949	0.000355462	273.149	106.195
	N,N'-Diacetylchitobiose	1.5765	0.496457	4.93743e-10	9.03234e-09	485.195	220.238			gamma-L-Glutamyl-L-glutamic acid	1.31037	0.783843	0.000726182	0.00132873	275.088	450.874
	1-Myristoyl-sn-glycero-3-phosphocholine	1.32303	2.3507	4.44903e-05	6.16372e-05	485.33	192.255			Stearidonic Acid	1.34976	0.679199	0.00148435	0.00235019	275.201	46.805
	Cytidine 5'-diphosphocholine (CDP-choline)	1.40268	0.617516	0.000371579	0.000347807	489.111	432.425			Prunasin	1.21952	1.75252	0.00776929	0.00938352	276.083	416.814
	1-Oleoyl-sn-glycero-3-phosphocholine	1.25867	1.36496	0.000220716	0.000229976	522.352	176.358			all cis-(6,9,12)-Linolenic acid	1.68078	0.616666	4.21219e-05	0.00013507	277.217	46.173
	Taurocholate	1.2864	4.28307	0.000566492	0.00049495	533.321	192.953			gamma-Glutamyl-L-methionine	1.03994	1.21953	0.0162186	0.0174635	278.088	395.097
	Ile-Lys	1.04897	1.67869	0.00471663	0.00287808	536.401	177.633			Linoleic acid	1.23065	0.785912	0.00298373	0.00417109	279.234	45.597
	1-Stearoyl-2-hydroxy-sn-glycero-3-phosphocholine	1.15214	1.3977	0.00231257	0.00156217	546.349	175.042			Flufenamic Acid	1.66677	0.573786	0.00018417	0.000438779	280.059	106.122
	Gemcitabine	1.2493	1.3601	0.00027475	0.000273727	549.13	390.692			3'-O-methyladenosine	1.6604	2.318	0.000150727	0.000375155	281.114	251
	Biliverdin	1.42909	2.64609	3.08258e-05	4.59954e-05	583.243	35.7195			Guanosine	1.14335	0.812788	0.00749531	0.00910914	282.084	251.706
	UDP-D-Galactose	1.40292	0.493413	0.000723117	0.000607829	584.085	437.65			N4-Acetylcytidine	1.47702	1.35988	7.19133e-05	0.000207297	284.088	160.933
	Bilirubin	1.53076	4.66886	0.00114653	0.000887747	584.258	45.94			N-Acetylaspartylglutamate (NAAG)	1.464	1.84757	0.00134493	0.00217291	285.073	435.292
	Uridine 5'-diphosphoglucuronic acid (UDP-D-glucuronate)	1.00115	0.60693	0.00997906	0.00550507	598.063	469.927			D-Ribose 5-phosphate	1.69684	1.96232	5.81729e-05	0.000174728	289.033	449.292
	Melphalan	1.60656	0.533677	2.64149e-06	6.19869e-06	609.159	427.1			Argininosuccinic acid	1.46389	1.35237	0.000118807	0.000308885	289.115	456.594
	Glutathione disulfide	1.23973	0.69755	0.00185446	0.00130543	613.155	481.699			13(S)-HOTrE	1.08753	0.533983	0.0187031	0.0195456	293.212	48.719
	Cytidine monophosphate N-acetylneuraminic acid	1.15038	0.800247	0.000965664	0.000771986	637.135	481.466			Sepiapterin	1.26811	1.31752	0.00120064	0.00198356	296.099	190.683
	Maltotetraose	1.40056	1.45967	3.51993e-05	5.12576e-05	708.251	474.55			Nname,cis-9,10-Epoxystearic acid	1.19446	1.30833	0.00140857	0.00225472	297.242	48.78
	Sphingomyelin (d18:1/18:0)	1.04981	0.792052	0.0104149	0.00571141	794.6	160.933			N-Acetylglucosamine 1-phosphate	1.04861	0.885569	0.00933248	0.011022	300.049	433.102
	1-Stearoyl-2-oleoyl-sn-glycerol 3-phosphocholine (SOPC)	1.11235	0.581118	0.00100744	0.000798924	854.564	106.586			Isopimaric acid	1.03749	1.25238	0.0115955	0.0132722	301.217	45.553
8 wpi-Control	2-Amino-2-methyl-1,3-propanediol	1.23802	1.27691	0.00112333	0.00146026	70.0651	300.839			Oxypurinol	1.16631	1.45443	0.00559951	0.00714463	303.065	362.592
	Pyrrolidine	1.73001	1.89075	1.08105e-07	7.53268e-07	72.0803	288.533			Uridine	1.2866	0.818016	0.000906388	0.00157249	303.083	160.274
	Methylguanidine	1.07653	0.769879	0.00483278	0.00508709	74.0704	240.362			Cytidine 2',3'-cyclic phosphate	1.48193	0.551169	0.000848717	0.0014971	304.034	326.071
	DL-3-Hydroxybutyric acid	1.71114	0.388656	4.40765e-07	2.35165e-06	87.0425	343.945			11(Z),14(Z)-Eicosadienoic Acid	1.86403	0.394809	6.5429e-07	5.3941e-06	307.264	44.263
	Phenol	1.63799	1.66669	6.65527e-06	1.91642e-05	95.048	286.854			N-Acetylneuraminic acid	1.83272	1.68747	6.05095e-07	5.13097e-06	308.098	364.023
	Betaine aldehyde	1.24595	0.717218	0.000632698	0.000897512	102.09	276.807			D-Ribulose 1,5-bisphosphate	1.76035	0.65241	3.12465e-08	5.33906e-07	308.977	438.137
	D-Cycloserine	1.30979	0.615691	0.000230868	0.000378679	103.049	327.469			Phosphoglycolic acid	1.68835	0.549951	7.77786e-05	0.000220721	311.055	424.071
	L-2-Aminobutyric acid	1.22159	1.40002	0.000606064	0.000865453	104.069	48.6235			15-Deoxy-delta-12,14-PGJ2	1.61046	2.5374	6.04359e-05	0.000180217	315.196	97.1975
	L-Serine	1.76098	1.68724	2.0057e-07	1.23662e-06	106.049	363.069			Nilutamide	1.29778	1.49519	0.00299975	0.00418958	316.057	244.738
	Hypotaurine	1.40186	0.578059	0.000689219	0.00096416	110.025	330.479			alpha-D-Galactose 1-phosphate	1.76168	0.426848	9.81721e-06	4.35266e-05	319.037	430.14
	Uracil	1.5293	0.634085	1.0346e-05	2.76783e-05	113.034	160.945			Uridine 5'-monophosphate (UMP)	1.6404	0.625265	3.99289e-06	2.19495e-05	323.028	428.827
	Creatinine	1.00661	1.19826	0.00656969	0.00666426	114.065	165.648			2'-Deoxycytidine 5'-monophosphate (dCMP)	1.63734	0.750905	1.02899e-06	7.72e-06	323.077	453.627
	N-Methylhydantoin	1.38929	1.48528	0.00108186	0.00141314	115.053	244.045			Magnolol	1.74766	3.61381	8.20531e-07	6.44549e-06	325.151	326.113
	3-Ureidopropionate	1.30466	3.22543	6.64783e-06	1.91497e-05	115.049	80.392			(4Z,7Z,10Z,13Z,16Z,19Z)-4,7,10,13,1 6,19-Docosahexaenoic acid	1.12827	1.57583	0.00617909	0.00775208	327.233	44.289
	L-Proline	1.25911	1.29102	0.000796573	0.00108694	116.07	300.82			2'-Deoxyadenosine 5'-monophosphate (dAMP)	1.63953	0.539839	1.28146e-07	1.62326e-06	330.06	404.649
	Glycine	1.50825	0.705534	6.0302e-06	1.79111e-05	117.064	347.957			Rofecoxib	1.63709	1.49457	8.00849e-06	3.7343e-05	330.084	348.427
	Betaine	1.7789	0.458978	9.37782e-14	2.51718e-11	118.085	263.5			Phloretin	1.666	0.486221	2.40943e-05	8.82702e-05	333.093	465.251
	Succinate	1.16602	0.540168	0.000546912	0.000792704	119.034	212.725			Prostaglandin E2	1.18617	1.65257	0.0316208	0.0298626	333.206	96.906
	L-Threonine	1.13099	1.33938	0.00604629	0.00619588	120.064	344.162			Prostaglandin D2(PGD2)	1.32934	1.84028	0.00188392	0.0028487	333.206	73.001
	Tyramine	1.80102	1.89027	5.55535e-11	2.13023e-09	120.08	244.057			Deoxythymidine 5'-phosphate (dTMP)	1.05457	0.579469	0.0340917	0.0317096	338.084	436.075
	Purine	1.53634	2.16002	8.15035e-05	0.000155622	121.049	121.126			D-Fructose 1,6-bisphosphate	1.43119	0.769273	0.000339447	0.000722723	338.988	438.229
	Glutaraldehyde	1.70932	1.6439	8.31196e-07	3.89762e-06	123.042	286.853			Maltitol	1.80609	2.60176	3.0413e-11	6.04794e-09	344.134	254.805
	4-Hydroxybutanoic acid lactone	1.51246	0.801503	2.77057e-06	9.87609e-06	124.998	453.861			Oxazepam	1.84709	3.2814	3.23763e-08	5.45822e-07	345.057	482.248
	Taurine	1.51223	0.728503	3.17929e-06	1.1038e-05	126.02	246.772			Adenosine 3'-monophosphate	1.5759	1.46613	2.55266e-05	9.23755e-05	346.055	394.251
	5-Methylcytosine	1.72734	0.522608	1.86625e-09	3.10817e-08	126.066	191.36			Inosine 5'-monophosphate (IMP)	1.43651	0.691286	0.000158916	0.000391254	347.039	434.585
	Thymine	1.68826	0.370423	7.02075e-06	1.99067e-05	127.049	105.796			Acetylvalerenolic acid	1.49711	2.03852	0.000379404	0.000790358	351.176	252.373
	Melamine	1.05242	1.702	0.0126106	0.0115981	127.071	174.456			PGF2a	1.45021	1.84149	0.000407913	0.000836854	353.232	168.606
	L-Leucine	1.52418	1.48579	3.32298e-06	1.14322e-05	132.1	251.083			S-Methyl-5'-thioadenosine	1.42547	0.680137	0.000437738	0.000884011	356.102	102.406
	L-Isoleucine	1.78825	1.8899	1.94971e-08	1.95766e-07	132.1	263.503			Eicosapentaenoic Acid	1.21276	0.267078	0.0222376	0.0223435	361.237	49.373
	Pyruvaldehyde	1.45635	0.716696	6.31413e-05	0.000125286	133.048	160.931			Guanosine 5'-monophosphate (GMP)	1.39109	1.37895	0.000406207	0.000834112	363.067	489.58
	L-Asparagine	1.75067	1.55333	3.47505e-08	3.00893e-07	133.059	363.844			20-hydroxy-PGF2a	1.65464	3.8349	0.00130406	0.00212013	369.227	212.762
	L-Alanine	1.18039	1.38452	0.00192348	0.00232701	134.017	332.766			beta-Nicotinamide D-ribonucleotide	1.05314	1.16128	0.0177182	0.0187329	372.009	439.917
	Guanidineacetic acid	1.55015	1.32125	4.0788e-05	8.6611e-05	135.09	211.113			Riboflavin	1.64612	1.30826	1.47923e-06	1.01167e-05	375.13	204.449
	L-Threonate	1.22322	2.4672	0.00122328	0.00157197	136.039	97.105			S-Lactoylglutathione	1.35907	0.556446	0.00315066	0.00436198	378.096	380.712
	Adenine	1.58565	0.670524	7.90469e-07	3.7495e-06	136.06	158.297			alpha,alpha-Trehalose	1.33485	0.456861	0.00947438	0.0111673	379.063	428.72
	Hypoxanthine	1.68899	0.472004	2.12675e-07	1.29378e-06	137.045	212.656			S-Adenosyl-L-homocysteine	1.49978	0.740248	8.68777e-05	0.000241086	383.113	367.001
	1-Methylnicotinamide	1.51417	0.648971	1.36191e-05	3.49198e-05	137.07	277.291			Cytidine diphosphate (CDP)	1.82077	0.502799	4.66141e-09	1.53192e-07	383.996	465.776
	Anthranilic acid (Vitamin L1)	1.75304	0.304655	1.8635e-12	2.4606e-10	138.054	275.579			Phenylacetylglycine	1.4021	1.33897	0.000740797	0.00134946	385.145	357.17
	Cacodylic Acid	1.6476	2.32417	9.79458e-05	0.000180997	138.972	375.928			Deoxycholic acid	1.17844	0.448172	0.0259639	0.0254129	391.284	151.351
	Ala-Ala	1.42921	1.64927	0.000888279	0.00119163	143.08	314.252			Pioglitazone	1.40837	0.380068	0.00693181	0.00853392	393.06	472.016
	N6-Methyl-L-lysine	1.22038	0.58175	0.00216929	0.00258104	143.116	362.038			PGJ2	1.40745	1.74781	0.00105284	0.00178054	393.238	179.171
	Tiopronin	1.43369	0.567934	7.12655e-05	0.000138952	146.025	223.265			hydrocortisone 21-acetate	1.67179	2.32185	0.000143746	0.000361149	403.211	182.456
	DL-O-tyrosine	1.70407	1.84022	1.81705e-07	1.1444e-06	146.058	244.024			Cholic acid	1.04678	0.409152	0.0209747	0.0213503	407.279	217.957
	3-Amino-3-(4-hydroxyphenyl)propanoate	1.00047	1.1301	0.0131779	0.0120159	146.058	72.76			Grayanotoxin I	1.66723	1.84486	1.41731e-05	5.82958e-05	411.24	38.3055
	4-Guanidinobutyric acid	1.72043	0.390195	1.96381e-06	7.39128e-06	146.091	343.35			Geranylgeranyl diphosphate (Geranyl-PP)	1.14361	1.5234	0.00402298	0.00538853	431.176	432.759
	Coumarin	1.69533	1.68755	8.42543e-07	3.93829e-06	147.042	286.854			CDP-ethanolamine	1.2506	0.711985	0.00250005	0.00360124	445.052	435.28
	Ala-Gly	1.17416	1.34406	0.00340524	0.00378233	147.075	80.3825			L-Palmitoylcarnitine	1.39786	1.74894	8.18444e-05	0.000229934	458.346	158.242
	Citramalic acid	1.59009	1.41836	9.07963e-07	4.1678e-06	149.043	354.051			Estriol 16.alpha.-(.beta.-D-glucuronide)	1.50586	1.76606	0.00044992	0.000902852	463.201	213.412
	Phenyllactic acid	1.79977	1.97489	8.98172e-11	3.02427e-09	149.058	244.091			Estrone-3-glucuronide	1.27803	0.777547	0.00284943	0.00401479	467.179	365.341
	D-Ribose	1.15809	0.825247	0.00680656	0.00687313	150.053	107.534			Sildenafil	1.65363	0.437722	3.7901e-05	0.000124196	473.198	335.038
	L-Methionine	1.78179	1.83788	8.41269e-10	1.61295e-08	150.061	244.292			3,3',4,5'-Tetrahydroxy-trans-stilbene	1.42863	0.593357	0.000225487	0.000514942	487.13	159.655
	Methoxyacetic acid	1.63263	0.623937	1.48549e-08	1.59493e-07	151.06	108.391			Pyridoxal Phosphate	1.65472	2.26621	8.75512e-05	0.000242558	493.037	213.409
	Xanthine	1.49121	1.45015	0.000129632	0.000229944	153.039	214.707			Gossypol	1.66744	1.62342	1.86901e-05	7.23172e-05	517.177	446.613
	N-Acetylglutamine	1.16302	2.12172	0.00246208	0.0028729	153.065	97.166			Cytidine 5'-diphosphocholine (CDP-choline)	1.37619	0.644643	0.00059429	0.00113364	547.12	430.584
	3-Hydroxyanthranilic acid	1.16066	1.9178	0.00190674	0.00230939	154.048	97.368			Protoporphyrin IX	1.79376	0.32039	4.66195e-05	0.000146584	561.248	170.526
	D-Ornithine	1.20456	0.865447	0.00152358	0.00190149	155.077	27.743			Bilirubin	1.08878	1.58351	0.0082354	0.00987869	583.254	65.995
	Glycylproline	1.33142	0.603486	0.00112619	0.00146349	155.08	280.614			Uridine diphosphate glucose(UDP-D-Glucose)	1.48444	0.51562	0.00108507	0.00182562	587.028	435.292
	L-Histidine	1.45158	1.29771	3.26671e-05	7.14873e-05	156.075	430.379			UDP-N-acetylglucosamine	1.40124	0.623647	0.000579727	0.0011112	606.073	443.041
	Allopurinol	1.65149	0.712641	3.08971e-08	2.75152e-07	159.026	213.362			Guanosine diphosphate mannose	1.4549	0.531276	0.00012842	0.000329457	621.084	434.623
	Phenelzine	1.49353	1.26316	9.86483e-06	2.66085e-05	159.09	244.057			1-Palmitoyl-2-oleoyl-phosphatidylglycerol	1.21222	1.81682	0.00878043	0.0104511	747.517	46.81
	5-Hydroxytryptophol (5HTOL)	1.05759	2.02064	0.00546602	0.00566531	160.074	215.979			Tacrolimus	1.0375	0.304662	0.0125284	0.01416	802.495	44.249
	DL-Homoserine	1.14374	1.3893	0.00295397	0.00335352	161.091	102.227
	DL-2-Aminoadipic acid	1.16934	0.81962	0.00172486	0.00211686	162.074	399.287
	1-Aminocyclopropanecarboxylic acid	1.10967	0.851605	0.00311732	0.00351091	162.074	277.823
	trans-2-Hydroxycinnamic acid	1.69116	1.70349	1.79865e-06	6.96512e-06	165.053	286.878
	DL-Methionine sulfoxide	1.78027	1.59619	8.79469e-09	1.04856e-07	166.051	354.137
	DL-3-Phenyllactic acid	1.31857	0.82327	0.000666814	0.000937962	166.061	454.172
	L-Phenylalanine	1.79286	1.90604	1.87419e-08	1.90189e-07	166.085	244.057
	Glyceric acid	1.65953	1.3393	1.96516e-06	7.39466e-06	167.054	354.091
	3-Mercapto-2-butanone	1.38295	0.672917	0.000345846	0.000535377	168.042	283.475
	D-Xylose	1.78134	1.87593	9.42744e-13	1.69212e-10	168.09	244.286
	Indoleacrylic acid	1.73828	1.88576	2.99307e-10	6.81229e-09	170.058	243.971
	L-Kynurenine	1.26619	1.41731	0.00039632	0.000598736	173.07	223.012
	Dehydroascorbic acid (Oxidized vitamin C)	1.66728	2.21179	4.63768e-06	1.48142e-05	175.021	215.303
	Iminodiacetic acid	1.37634	0.783332	8.11865e-05	0.000155117	175.069	208.346
	L-Arginine	1.44792	1.23491	8.64454e-05	0.000163425	175.118	500.521
	Ser-Ala	1.55414	2.24229	3.29832e-06	1.1365e-05	177.086	88.0025
	Methylmalonic acid	1.44472	0.532093	1.32156e-05	3.40417e-05	182.046	138.463
	L-Tyrosine	1.68753	1.69926	1.88721e-06	7.19666e-06	182.08	286.851
	Pargyline	1.2271	1.60845	0.00177513	0.0021696	182.09	349.673
	O-Phosphorylethanolamine	1.59132	0.611386	9.1986e-07	4.20866e-06	183.051	440.152
	Ethionamide	1.13938	0.381155	9.82242e-07	4.4369e-06	184.088	282.733
	Erythritol	1.36175	1.62584	0.000654032	0.000922887	186.074	253.351
	N-Acetylcadaverine	1.39723	0.588527	0.000649769	0.000917837	186.158	347.19
	Pro-Ala	1.67214	2.36839	5.49876e-06	1.67819e-05	187.106	75.332
	alpha-Guanidinoglutaric Acid	1.70775	1.85171	4.48775e-09	5.99516e-08	189.072	244.024
	N.alpha.-Acetyl-L-lysine	1.35873	0.671059	0.000120402	0.00021575	189.121	375.809
	Val-Ala	1.32966	1.60461	0.000465721	0.000689219	189.122	48.1015
	N6-Acetyl-L-lysine	1.31505	1.43928	0.00127033	0.00162369	189.121	336.498
	L-Pyroglutamic acid	1.59149	1.82812	1.87425e-05	4.54038e-05	190.074	244.045
	Gly-Asp	1.31306	1.38492	0.000171977	0.000292869	191.064	412.473
	Ammeline	1.08166	0.495467	0.018855	0.0162237	191.066	137.023
	Ala-Thr	1.20142	1.36008	0.000736473	0.00101848	191.099	222.976
	2-Aminopyrazine	1.21456	1.53798	0.000642454	0.000909148	191.101	67.619
	3-Guanidinopropanoate	1.66071	2.67118	6.58739e-06	1.90318e-05	192.1	158.442
	Ribitol	1.3948	1.50356	0.00240293	0.00281485	194.101	236.592
	Ethyl 3-hydroxybutyrate	1.37962	1.46545	0.000643467	0.000910354	196.095	317.307
	Citrulline	1.50313	0.586763	5.65205e-06	1.71139e-05	198.085	307.878
	p-CHLOROPHENYLALANINE	1.26193	0.806233	0.000709317	0.000987417	200.045	157.512
	Phenylacetic acid	1.64219	0.482066	8.1746e-08	5.93032e-07	200.066	422.982
	3-Methoxy-4-hydroxyphenylethyleneglycol	1.54566	1.39538	3.9144e-06	1.30138e-05	202.106	268.602
	NG,NG-dimethyl-L-arginine(ADMA)	1.52837	1.6654	0.000390046	0.000591028	203.149	469.093
	N-Acetylmannosamine	1.27779	1.39911	0.00072504	0.00100545	204.085	253.216
	Ala-Pro	1.54349	0.321384	0.00049113	0.00072207	204.132	27.656
	4-acetamidobutanoate	1.12082	1.87619	0.0135442	0.0122818	206.101	316.072
	DL-Phenylalanine	1.03233	1.22613	0.0172519	0.0150402	207.111	219.205
	Pseudouridine	1.41515	0.748258	2.22991e-05	5.20263e-05	209.054	237.844
	(R)-3-Hydroxybutyric acid	1.27005	1.68441	0.000242366	0.00039518	209.1	267.341
	Hexanoylglycine	1.04645	0.714455	0.0161509	0.0142091	212.066	395.442
	His-Gly	1.41828	1.971	0.000811787	0.00110422	213.096	347.175
	4,6-Diamino-5-formamidopyrimidine	1.04733	1.29745	0.0344795	0.027014	214.09	251.73
	Carvone	1.70411	2.69334	2.25384e-05	5.24543e-05	214.124	408.436
	Pro-Val	1.65022	2.35083	2.91085e-05	6.50276e-05	215.137	279.785
	Pro-Thr	1.70172	2.77261	2.6671e-05	6.04451e-05	217.116	321.502
	N-.alpha.-Acetyl-L-arginine	1.61123	0.667808	1.5605e-07	1.01444e-06	217.128	356.093
	Methylthiouracil	1.33434	0.844743	0.000186431	0.000314213	218.941	294.718
	5-L-Glutamyl-L-alanine	1.00939	0.827305	0.0199037	0.0169947	219.096	400.247
	Ser-Ile	1.06908	1.24671	0.00392272	0.00425729	219.132	355.792
	Pyridostigmine cation	1.37404	0.687252	8.67802e-05	0.000163948	220.065	377.233
	Pantothenate	1.72004	1.59412	7.8844e-07	3.74204e-06	220.116	268.602
	7,8-Dihydrobiopterin	1.12682	0.693969	0.00628437	0.0064101	222.097	135.888
	L-Iditol	1.14778	1.92413	0.0124303	0.0114638	224.111	316.092
	Ala-Ile	1.31896	1.67697	0.00224029	0.00265287	225.121	374.087
	L-Carnosine	1.02991	0.661336	0.0378528	0.0291019	227.111	405.755
	DL-2-Phosphoglycerate	1.63631	2.11532	5.28273e-08	4.16558e-07	228.028	280.594
	7-Methylxanthine	1.203	1.1515	0.00147956	0.00185342	230.068	251.69
	Ergothioneine	1.12228	0.506852	0.00360647	0.00396762	230.094	314.481
	Pro-Asn	1.61122	1.62867	7.78941e-06	2.17847e-05	230.111	358.497
	Pro-Asp	1.27061	0.643889	0.00308345	0.00347848	231.097	314.31
	Quadrone	1.05262	1.59233	0.0118979	0.0110629	231.144	324.362
	Val-Leu	1.71002	2.91435	7.56917e-10	1.46996e-08	231.169	191.308
	Leu-Val	1.52863	1.40573	4.14663e-06	1.36077e-05	231.168	273.159
	Thr-Ile	1.41943	1.59083	0.000119206	0.000213909	233.148	49.707
	4-(4-Chlorophenyl)-4-hydroxypiperidine	1.39515	2.34946	0.00755747	0.00753119	234.065	279.955
	Gly-His	1.69165	1.55476	1.9314e-08	1.94424e-07	235.078	364.886
	Primidone	1.48727	1.58268	2.22224e-05	5.18886e-05	236.134	79.65
	Methacholine	1.19255	0.814446	0.00206772	0.00247709	237.052	443.906
	Phe-Ala	1.20104	1.69406	0.00177794	0.00217253	237.121	42.931
	His-Val	1.5715	2.33012	7.02035e-05	0.000137192	237.132	155.563
	Biopterin	1.46554	0.565211	2.7122e-06	9.70508e-06	238.091	250.989
	Tyr-Gly	1.42943	3.09928	0.00212802	0.00253898	239.1	269.224
	Securinine	1.5646	1.54916	4.20222e-06	1.37476e-05	240.096	389.813
	Ethyl glucuronide	1.40093	1.8833	0.000132891	0.000234896	240.107	172.483
	L-Anserine	1.1779	1.32277	0.00774297	0.00769246	241.128	400.247
	Gly-Lys	1.04616	1.32111	0.0192624	0.0165195	242.087	92.507
	Thymidine	1.71207	0.365071	5.99506e-07	3.0067e-06	243.096	105.703
	His-Ser	1.47785	1.98766	0.000319818	0.000501466	243.107	349.673
	b-D-Galactopyranose	1.68926	0.36979	1.86506e-05	4.5226e-05	244.074	362.689
	Cytidine	1.45235	0.822836	1.42952e-05	3.63728e-05	244.091	233.135
	Uridine	1.44446	0.715491	6.43307e-05	0.000127316	245.075	160.941
	Dimethylglycine	1.39936	0.855736	3.88715e-05	8.31229e-05	245.094	233.198
	Monoethylglycylxylidide (MEGX)	1.56245	0.471017	1.9063e-05	4.60214e-05	245.105	320.68
	Ile-Met	1.69074	2.25711	2.47182e-08	2.32769e-07	245.126	187.57
	Leu-Leu	1.78353	5.98504	1.34858e-06	5.66824e-06	245.184	40.202
	D-Mannitol	1.37786	1.61437	0.000126107	0.000224549	246.095	131.681
	Lamivudine	1.69197	0.663251	1.61018e-08	1.69721e-07	247.092	462.669
	2-Methylbutyroylcarnitine	1.28684	0.823346	0.000338095	0.000525369	247.174	264.826
	Pyridoxal 5'-phosphate	1.66131	0.470127	1.43218e-08	1.55021e-07	248.033	427.623
	Thr-Lys	1.08445	1.48834	0.00405087	0.00437427	248.158	407.544
	L-Tryptophan	1.73033	2.06872	1.07799e-07	7.51481e-07	249.059	244.024
	alpha-N-Acetyl-L-glutamine	1.56083	1.91785	0.000216781	0.000358441	249.106	349.055
	Lys-Cys	1.57409	1.79995	4.26723e-05	8.99935e-05	250.126	286.26
	Asn-Pro	1.54079	1.38132	2.46342e-06	8.96128e-06	252.093	359.959
	Deoxyadenosine	1.73027	0.383503	8.80798e-12	6.4479e-10	252.107	142.993
	Deoxyinosine	1.7147	0.413084	4.69256e-07	2.46682e-06	253.091	143.931
	Ser-Phe	1.16563	1.62496	0.00815129	0.00804399	253.116	245.092
	Pro-His	1.20007	1.5074	0.00019788	0.000330811	253.127	362.917
	Phenylacetylglycine	1.08512	1.23736	0.00338152	0.00376025	254.1	207.56
	Mexiletine	1.25721	1.41235	0.000936314	0.00124584	256.046	223.319
	N-(omega)-Hydroxyarginine	1.12687	1.60415	0.002908	0.00330878	257.06	174.369
	5-Methylcytidine	1.65122	0.60644	3.08156e-06	1.07657e-05	258.107	220.956
	2'-O-methylcytidine	1.32604	0.760188	0.000113997	0.000205832	258.106	169.998
	Ribothymidine	1.31836	0.800523	0.000730591	0.00101179	259.091	144.013
	Lys-Asn	1.46826	1.49315	0.000374447	0.000571659	261.153	427.486
	Pro-Gln	1.78274	8.75625	1.85027e-08	1.88397e-07	261.153	357.888
	Phe-Pro	1.68634	2.19763	4.30208e-07	2.30809e-06	263.137	225.576
	6-Aminocaproic acid	1.4059	2.26714	0.00172948	0.00212172	263.199	50.28
	Oxaloacetate	1.19142	0.867514	0.00262561	0.00303153	265.016	27.692
	N-Acetyl-L-tyrosine	1.10648	0.54492	0.00363247	0.0039913	268.05	314.327
	Gly-Glu	1.60353	0.539096	3.68931e-05	7.94701e-05	268.089	320.957
	His-Ile	1.08767	1.70297	0.0101162	0.00967201	269.159	285.993
	1,2,3-Benzenetriol	1.49268	0.63453	4.99347e-05	0.000102716	270.099	401.366
	Carbidopa	1.61104	0.490705	2.41541e-05	5.55721e-05	271.067	450.534
	N-Phenylacetamide	1.39442	1.72007	0.000121563	0.000217532	271.149	378.549
	5'-Deoxyadenosine	1.23062	0.816172	0.000747759	0.00103127	274.085	166.891
	Baclofen	1.41561	1.42961	0.000963706	0.00127637	274.09	365.51
	Fluoxetine	1.73509	0.407601	2.72736e-08	2.49571e-07	274.122	263.552
	Val-Arg	1.40124	1.83646	0.000400104	0.000603364	274.185	343.341
	Ser-Lys	1.44046	1.55608	0.000901322	0.00120644	275.169	431.21
	.gamma.-L-Glu-.epsilon.-L-Lys	1.68729	1.86278	6.60731e-06	1.90707e-05	276.154	395.059
	Lys-Phe	1.28773	1.43549	0.00234415	0.00275671	276.164	404.579
	Benzylbutylphthalate	1.57836	2.04959	7.24893e-06	2.04696e-05	277.116	173.164
	3-(3-Indolyl)-2-oxopropanoic acid	1.18146	1.44748	0.00117	0.00151274	279.973	332.569
	N,N-Dimethylaniline	1.00607	0.708438	0.030041	0.0241424	281.136	37.6535
	1-Methyladenosine	1.53187	1.3092	1.13685e-05	2.99168e-05	282.118	270.331
	Ser-Leu	1.03488	0.703074	0.0117618	0.0109593	282.139	37.652
	5-Nitro-2-Phenylpropylaminobenzoic Acid [Nppb]	1.2016	1.6161	0.0025697	0.00297737	283.106	36.985
	His-Tyr	1.53191	1.31397	8.13843e-06	2.26206e-05	283.121	270.331
	His-Gln	1.33904	0.434077	0.00758514	0.00755531	284.133	285.578
	Xanthosine	1.62966	1.53528	4.25273e-06	1.38739e-05	285.081	216.015
	His-Glu	1.21056	1.69806	0.0022326	0.00264512	285.118	405.384
	Tetrahydro-L-biopterin	1.47163	0.773389	2.20819e-05	5.16359e-05	286.085	457.609
	His-Met	1.52126	2.0441	4.36456e-05	9.17225e-05	286.103	309.486
	Etomidate	1.2574	0.680625	0.00284418	0.00324632	286.149	201.03
	Desipramine	1.75173	2.56208	2.21931e-06	8.20697e-06	289.167	344.579
	Guanfacine	1.37209	0.55757	0.000231088	0.000378992	289.98	487.141
	Inosine	1.63916	0.717335	3.99785e-08	3.36613e-07	291.069	213.349
	Argininosuccinic acid	1.50879	1.23749	4.6818e-06	1.49195e-05	291.128	458.873
	2-Phenylacetamide	1.01412	0.844481	0.0175926	0.0152943	293.12	27.678
	isocarboxazid	1.10227	0.701147	0.0149609	0.0133052	295.115	37.6635
	S-Methyl-5'-thioadenosine	1.73478	0.53697	5.0843e-10	1.03085e-08	298.096	103.125
	Linoleic acid	1.50884	1.95353	1.18713e-06	5.14733e-06	298.272	92.8655
	Sphingosine	1.11079	1.3796	0.0132116	0.0120404	300.287	62.0485
	5-methoxytryptophan	1.74025	0.378895	3.38512e-06	1.16004e-05	301.053	362.688
	N-Acetyl-D-Glucosamine 6-Phosphate	1.59692	0.59203	2.15952e-07	1.309e-06	302.061	439.148
	Flumequine	1.4077	0.566026	9.52051e-05	0.000176882	303.109	245.835
	Arg-Gln	1.2638	1.35553	0.000992943	0.00131056	303.175	416.181
	O-Phosphoethanolamine	1.49936	0.83219	6.72819e-06	1.93054e-05	305.025	444.664
	Cytidine 5'-monophosphate	1.63367	0.349593	1.3978e-08	1.52098e-07	306.046	432.022
	Arg-Met	1.47291	1.41649	3.10454e-05	6.85766e-05	306.157	348.389
	Ellipticine	1.67212	1.73757	2.62045e-08	2.42544e-07	307.142	244.057
	Stearic acid	1.24936	0.305787	0.0131027	0.0119609	307.261	48.566
	1-Palmitoylglycerol	1.65955	2.79725	5.55873e-06	1.69124e-05	313.271	41.46
	Acetochlor	1.73948	0.514786	4.00725e-10	8.49174e-09	314.089	101.924
	Decanoyl-L-carnitine	1.53484	2.77955	1.7554e-05	4.30761e-05	316.245	175.786
	Thr-His	1.75097	0.194091	1.02593e-07	7.20817e-07	317.153	263.465
	Codeine	1.18741	1.2456	0.00237258	0.00278489	317.191	415.769
	Arg-Thr	1.56286	1.67288	9.60314e-05	0.000178127	317.191	383.472
	15-Deoxy-delta-12,14-PGJ2	1.39786	1.88539	0.00133618	0.00169513	317.209	49.7215
	Nateglinide	1.30333	1.84587	0.0012664	0.00161938	318.212	78.858
	2-Methylguanosine	1.49505	1.75598	0.000149032	0.000259129	320.094	220.059
	D-Fructose 1,6-bisphosphate	1.5206	0.530848	3.6741e-06	1.23827e-05	322.99	486.862
	Ile-Asp	1.7322	2.55248	2.1902e-10	5.34446e-09	323.036	216.107
	Met-Arg	1.37417	0.568751	0.00246173	0.00287255	323.194	273.466
	Morphine	1.79761	2.66855	9.08576e-09	1.07594e-07	327.164	355.517
	Phe-Tyr	1.24118	1.53218	0.00464626	0.00492013	328.136	285.575
	L-Fucose	1.11337	1.39975	0.00471712	0.0049838	329.147	44.326
	(4Z,7Z,10Z,13Z,16Z,19Z)-4,7,10,13,1 6,19-Docosahexaenoic acid	1.08086	0.300425	0.0182788	0.0158019	329.245	48.0665
	TTNPB	1.55797	1.592	0.000182212	0.000308028	331.206	390.114
	Eicosapentaenoic Acid ethyl ester	1.24144	0.27016	0.0111491	0.0104878	331.261	48.081
	2'-Deoxyadenosine 5'-monophosphate (dAMP)	1.56512	0.44269	8.30612e-09	1.00175e-07	332.074	405.998
	Deoxycoformycin	1.69454	1.82143	3.43011e-09	4.76228e-08	332.134	331.815
	Dextromethorphan	1.05817	1.7178	0.00845476	0.00830223	332.216	51.467
	Diclofenac	1.77812	2.7543	8.64893e-09	1.03471e-07	337.053	270.773
	Tyr-Val	1.36983	1.69834	4.66601e-05	9.70014e-05	344.154	386.62
	Phe-Ile	1.18268	0.450363	1.81067e-06	6.99696e-06	345.109	288.13
	8-Hydroxy-2'-deoxyguanosine	1.00269	1.22557	0.0131788	0.0120165	347.107	382.648
	Retinol (Vitamin A)	1.05262	0.339479	0.0331326	0.026158	347.256	48.003
	Adenosine 3'-monophosphate	1.16554	0.711289	0.00392745	0.00426159	348.068	444.042
	Evoxine	1.43215	0.551635	7.34251e-05	0.000142527	348.138	438.474
	Tyr-Thr	1.03513	1.20364	0.0111226	0.0104671	349.071	395.842
	Bestatin	1.6811	2.84919	6.57154e-06	1.90008e-05	350.216	270.092
	Leu-Arg	1.34726	0.782111	0.000541396	0.000785808	354.141	379.865
	Promethazine	1.25246	0.829869	0.000858245	0.00115739	361.056	387.852
	Eicosapentaenoic acid	1.3901	0.46358	3.48874e-05	7.5712e-05	366.243	48.749
	Desmosterol	1.2721	0.595411	0.000632985	0.000897855	367.337	139.815
	Lathosterol	1.02525	1.5583	0.0122691	0.0113431	369.349	24.291
	Griseofulvin	1.76197	1.98995	2.37841e-12	2.73605e-10	370.113	244.338
	4-Methoxycinnamic acid	1.43534	1.63174	3.68415e-05	7.93742e-05	374.164	389.615
	Riboflavin	1.38702	1.21651	0.000149166	0.000259328	377.143	204.9
	Pro-Trp	1.47726	0.561659	5.59547e-06	1.6992e-05	378.069	432.347
	S-Lactoylglutathione	1.5517	0.496287	0.000226281	0.000372125	380.11	381.948
	Chlorpromazine	1.28888	0.764054	0.000391789	0.000593174	385.056	453.24
	S-Adenosyl-L-homocysteine	1.27115	0.666195	0.000570586	0.00082208	385.126	368.363
	Trp-Lys	1.55125	3.43485	6.67315e-05	0.000131384	393.22	230.42
	N-Acetyl-L-Histidine	1.23946	0.695681	0.000512531	0.000749407	395.176	211.943
	(+-)8,9-DHET	1.49988	0.410262	0.0014026	0.0017685	399.272	44.36
	L-Palmitoylcarnitine	1.28769	1.68445	0.000106516	0.000194054	400.34	158.717
	7-Oxocholesterol	1.12952	0.833678	0.00479324	0.00505187	401.338	35.078
	Pro-Ser	1.50399	1.44048	1.58588e-05	3.96497e-05	405.207	388.115
	Vitamin D2 (Ergocalciferol)	1.59467	0.521496	1.0127e-05	2.71937e-05	414.37	46.357
	L-NG-Monomethylarginine	1.53568	1.39995	0.00010957	0.000198887	415.216	378.463
	L-Tetrahydropalmatine	1.75031	3.74837	4.7554e-06	1.5094e-05	419.2	326.577
	Uridine 5'-diphosphate (UDP)	1.39523	0.545493	0.000710476	0.00098875	422.033	437.619
	Cholic acid	1.11461	0.359022	0.0101302	0.00968318	426.318	219.216
	7,8-Dihydro-.alpha.-ionone	1.20795	0.591802	0.00278287	0.00318595	427.296	48.14
	Ergocalciferol (Vitamin D2)	1.32308	0.445876	1.23717e-05	3.21791e-05	435.301	42.399
	CDP-ethanolamine	1.25267	0.673878	0.000944529	0.00125503	447.064	436.83
	Cyclopamine	1.64909	3.87084	0.000198824	0.000332167	450.276	382.726
	Deoxycytidine	1.63874	0.528049	2.66951e-09	4.03106e-08	477.167	201.092
	1-Oleoyl-L-.alpha.-lysophosphatidic acid	1.03857	0.703204	0.00764188	0.0076047	478.289	184.947
	1-Stearoyl-2-hydroxy-sn-glycero-3-phosphoethanolamine	1.66201	0.451501	1.83958e-06	7.07301e-06	482.32	177.196
	N,N'-Diacetylchitobiose	1.38894	0.595776	1.9106e-06	7.25661e-06	485.195	220.238
	1-Myristoyl-sn-glycero-3-phosphocholine	1.01591	2.03626	0.00995886	0.00954537	485.33	192.255
	Cytidine 5'-diphosphocholine (CDP-choline)	1.44395	0.521711	2.41e-05	5.54689e-05	489.111	432.425
	1-Stearoyl-2-hydroxy-sn-glycero-3-phosphocholine	1.09781	0.754043	0.00547056	0.00566951	546.349	175.042
	Gemcitabine	1.14066	1.35083	0.00450229	0.00478986	549.13	390.692
	Biliverdin	1.07426	1.58589	0.00294085	0.00334077	583.243	35.7195
	UDP-D-Galactose	1.39437	0.500586	0.000753347	0.00103758	584.085	437.65
	Ile-Phe	1.35077	1.54778	0.000555581	0.000803502	595.278	476.936
	UDP-N-acetylglucosamine	1.46372	0.460774	0.000222141	0.00036618	608.084	425.377
	Melphalan	1.56121	0.623541	6.11304e-06	1.80817e-05	609.159	427.1
	Maltotetraose	1.62076	1.97419	4.275e-05	9.0132e-05	708.251	474.55
	1,2-dioleoyl-sn-glycero-3-phosphatidylcholine	1.21226	0.702472	0.00145187	0.00182299	830.565	109.927
	Vincristine	1.18591	1.37938	0.00418123	0.00449497	842.43	402.5
	1-Stearoyl-2-oleoyl-sn-glycerol 3-phosphocholine (SOPC)	1.18888	0.635268	0.00363648	0.00399495	854.564	106.586

## Sheet: Table S3
Table S3 Summary of the top 10 pathway analysis using MetaboAnalyst during different infection groups in ESI+ mode.
Infection group	Metabolic pathway	Total	Hits	Raw P-valuea	-ln(p)	Impact
4 wpi-Control	Purine metabolism	68	13	0.0053152	5.2372	0.15701
	Aminoacyl-tRNA biosynthesis	67	12	0.012522	4.3802	0.13793
	Glycine, serine and threonine metabolism	32	7	0.019234	3.9511	0.5664
	Pyrimidine metabolism	41	8	0.024543	3.7073	0.16434
	Nitrogen metabolism	9	3	0.038982	3.2446	0
	Amino sugar and nucleotide sugar metabolism	37	7	0.040467	3.2073	0.23863
	Phenylalanine, tyrosine and tryptophan biosynthesis	4	2	0.041982	3.1705	1
	Linoleic acid metabolism	5	1	0.37352	0.9848	1
	Valine, leucine and isoleucine biosynthesis	11	2	0.25638	1.3611	0.66666
	Taurine and hypotaurine metabolism	8	2	0.15489	1.865	0.42857
8 wpi-Control	Aminoacyl-tRNA biosynthesis	67	13	0.0021782	6.1292	0.13793
	Glycine, serine and threonine metabolism	32	8	0.0031686	5.7545	0.5664
	Phenylalanine, tyrosine and tryptophan biosynthesis	4	2	0.035866	3.328	1
	Pyrimidine metabolism	41	7	0.044913	3.103	0.16434
	Linoleic acid metabolism	5	1	0.34856	1.0539	1
	Taurine and hypotaurine metabolism	8	2	0.13487	2.0034	0.71428
	Valine, leucine and isoleucine biosynthesis	11	2	0.22627	1.486	0.66666
	Phenylalanine metabolism	9	2	0.16446	1.8051	0.40741
	Methane metabolism	9	2	0.16446	1.8051	0.4
	Tryptophan metabolism	41	3	0.66837	0.40292	0.29063
FC, Fold change; q-value, adjusted p value calculated by the two-tailed Wilcoxon rank-sum tests after false discovery rate correction;

## Sheet: Table S4
Table S4 Summary of the top 10 pathway analysis using MetaboAnalyst during different infection groups in ESI− mode.
Infection group	Metabolic pathway	Total	Hits	Raw P-valuea	-ln(p)	Impact
4 wpi-Control	Purine metabolism	68	16	2.2793e-05	10.689	0.37103
	Aminoacyl-tRNA biosynthesis	67	13	0.0010972	6.815	0.13793
	Pyrimidine metabolism	41	9	0.0027676	5.8898	0.18644
	Nitrogen metabolism	9	3	0.025863	3.6549	0
	Phenylalanine, tyrosine and tryptophan biosynthesis	4	2	0.031278	3.4648	1
	Linoleic acid metabolism	5	1	0.32803	1.1147	1
	Valine, leucine and isoleucine biosynthesis	11	2	0.20254	1.5968	0.66666
	Glycine, serine and threonine metabolism	32	4	0.22365	1.4977	0.53477
	Vitamin B6 metabolism	9	2	0.14616	1.923	0.4902
	Phenylalanine metabolism	9	2	0.14616	1.923	0.40741
8 wpi-Control	Aminoacyl-tRNA biosynthesis	67	14	0.00034225	7.98	0.13793
	Pyrimidine metabolism	41	10	0.0007132	7.2457	0.20635
	Phenylalanine, tyrosine and tryptophan biosynthesis	4	3	0.0016815	6.3881	1
	Pantothenate and CoA biosynthesis	15	4	0.023414	3.7544	0.06123
	Nitrogen metabolism	9	3	0.026514	3.6301	0
	Phenylalanine metabolism	9	3	0.026514	3.6301	0.64815
	Purine metabolism	68	10	0.031272	3.465	0.2215
	Arginine and proline metabolism	44	7	0.04693	3.0591	0.20034
	Linoleic acid metabolism	5	1	0.33062	1.1068	1
	Valine, leucine and isoleucine biosynthesis	11	2	0.20548	1.5824	0.66666
FC, Fold change; q-value, adjusted p value calculated by the two-tailed Wilcoxon rank-sum tests after false discovery rate correction;
